# Supplementary material for: Predicting liver cytosol stability of small molecules
Source: J Cheminform. 2020 Apr 7;12:21. doi: 10.1186/s13321-020-00426-7 (PMC7140498; doi:10.1186/s13321-020-00426-7)
Supplement: Supplementary file 2 — Additional file 2. MMPA KNIME workflow. [file 13321_2020_426_MOESM2_ESM.knwf]

Archive with 189 entries (189 files):
- MMPA_KNIME_Workflow/MMP Molecule Fragment _RDKit_ (#283)/port_1/spec.xml
- MMPA_KNIME_Workflow/MMP Molecule Fragment _RDKit_ (#283)/port_1/data.zip
- MMPA_KNIME_Workflow/MMP Molecule Fragment _RDKit_ (#283)/port_1/data.xml
- MMPA_KNIME_Workflow/MMP Molecule Fragment _RDKit_ (#283)/settings.xml
- MMPA_KNIME_Workflow/MMP Molecule Fragment _RDKit_ (#283)/internal/internals
- MMPA_KNIME_Workflow/MMP Molecule Fragment _RDKit_ (#283)/port_2/spec.xml
- MMPA_KNIME_Workflow/MMP Molecule Fragment _RDKit_ (#283)/port_2/data.zip
- MMPA_KNIME_Workflow/MMP Molecule Fragment _RDKit_ (#283)/port_2/data.xml
- MMPA_KNIME_Workflow/RDKit From Molecule (#416)/port_1/spec.xml
- MMPA_KNIME_Workflow/RDKit From Molecule (#416)/port_1/data.zip
- MMPA_KNIME_Workflow/RDKit From Molecule (#416)/port_1/data.xml
- MMPA_KNIME_Workflow/RDKit From Molecule (#416)/settings.xml
- MMPA_KNIME_Workflow/RDKit From Molecule (#416)/port_2/spec.xml
- MMPA_KNIME_Workflow/RDKit From Molecule (#416)/port_2/data.zip
- MMPA_KNIME_Workflow/RDKit From Molecule (#416)/port_2/data.xml
- MMPA_KNIME_Workflow/Rule_based Row Filter (#608)/port_1/spec.xml
- MMPA_KNIME_Workflow/Rule_based Row Filter (#608)/port_1/data.zip
- MMPA_KNIME_Workflow/Rule_based Row Filter (#608)/port_1/data.xml
- MMPA_KNIME_Workflow/Rule_based Row Filter (#608)/settings.xml
- MMPA_KNIME_Workflow/GroupBy (#599)/port_1/spec.xml
- MMPA_KNIME_Workflow/GroupBy (#599)/port_1/data.zip
- MMPA_KNIME_Workflow/GroupBy (#599)/port_1/data.xml
- MMPA_KNIME_Workflow/GroupBy (#599)/settings.xml
- MMPA_KNIME_Workflow/Transform_Li (#264)/Loop End (#6)/port_1/spec.xml
- MMPA_KNIME_Workflow/Transform_Li (#264)/Loop End (#6)/port_1/r0/spec.xml
- MMPA_KNIME_Workflow/Transform_Li (#264)/Loop End (#6)/port_1/r0/data.zip
- MMPA_KNIME_Workflow/Transform_Li (#264)/Loop End (#6)/port_1/r0/data.xml
- MMPA_KNIME_Workflow/Transform_Li (#264)/Loop End (#6)/port_1/data.xml
- MMPA_KNIME_Workflow/Transform_Li (#264)/Loop End (#6)/settings.xml
- MMPA_KNIME_Workflow/Transform_Li (#264)/Math Formula (#4)/port_1/spec.xml
- MMPA_KNIME_Workflow/Transform_Li (#264)/Math Formula (#4)/port_1/data.zip
- MMPA_KNIME_Workflow/Transform_Li (#264)/Math Formula (#4)/port_1/data.xml
- MMPA_KNIME_Workflow/Transform_Li (#264)/Math Formula (#4)/settings.xml
- MMPA_KNIME_Workflow/Transform_Li (#264)/Row Filter (#5)/port_1/spec.xml
- MMPA_KNIME_Workflow/Transform_Li (#264)/Row Filter (#5)/port_1/data.zip
- MMPA_KNIME_Workflow/Transform_Li (#264)/Row Filter (#5)/port_1/data.xml
- MMPA_KNIME_Workflow/Transform_Li (#264)/Row Filter (#5)/settings.xml
- MMPA_KNIME_Workflow/Transform_Li (#264)/Chunk Loop Start (#1)/port_1/spec.xml
- MMPA_KNIME_Workflow/Transform_Li (#264)/Chunk Loop Start (#1)/port_1/data.zip
- MMPA_KNIME_Workflow/Transform_Li (#264)/Chunk Loop Start (#1)/port_1/data.xml
- MMPA_KNIME_Workflow/Transform_Li (#264)/Chunk Loop Start (#1)/settings.xml
- MMPA_KNIME_Workflow/Transform_Li (#264)/Math Formula (#3)/port_1/spec.xml
- MMPA_KNIME_Workflow/Transform_Li (#264)/Math Formula (#3)/port_1/data.zip
- MMPA_KNIME_Workflow/Transform_Li (#264)/Math Formula (#3)/port_1/data.xml
- MMPA_KNIME_Workflow/Transform_Li (#264)/Math Formula (#3)/settings.xml
- MMPA_KNIME_Workflow/Transform_Li (#264)/Ungroup (#2)/port_1/spec.xml
- MMPA_KNIME_Workflow/Transform_Li (#264)/Ungroup (#2)/port_1/data.zip
- MMPA_KNIME_Workflow/Transform_Li (#264)/Ungroup (#2)/port_1/data.xml
- MMPA_KNIME_Workflow/Transform_Li (#264)/Ungroup (#2)/settings.xml
- MMPA_KNIME_Workflow/Transform_Li (#264)/.savedWithData
- MMPA_KNIME_Workflow/Transform_Li (#264)/workflow.knime
- MMPA_KNIME_Workflow/GroupBy (#305)/port_1/spec.xml
- MMPA_KNIME_Workflow/GroupBy (#305)/port_1/data.zip
- MMPA_KNIME_Workflow/GroupBy (#305)/port_1/data.xml
- MMPA_KNIME_Workflow/GroupBy (#305)/settings.xml
- MMPA_KNIME_Workflow/Fragments to MMPs (#304)/port_1/spec.xml
- MMPA_KNIME_Workflow/Fragments to MMPs (#304)/port_1/data.zip
- MMPA_KNIME_Workflow/Fragments to MMPs (#304)/port_1/data.xml
- MMPA_KNIME_Workflow/Fragments to MMPs (#304)/settings.xml
- MMPA_KNIME_Workflow/Fragments to MMPs (#304)/internal/internals
- MMPA_KNIME_Workflow/Joiner (#413)/port_1/spec.xml
- MMPA_KNIME_Workflow/Joiner (#413)/port_1/data.zip
- MMPA_KNIME_Workflow/Joiner (#413)/port_1/data.xml
- MMPA_KNIME_Workflow/Joiner (#413)/settings.xml
- MMPA_KNIME_Workflow/Joiner (#413)/internal/joinerInternalSettings
- MMPA_KNIME_Workflow/Column Resorter (#267)/port_1/spec.xml
- MMPA_KNIME_Workflow/Column Resorter (#267)/port_1/data.xml
- MMPA_KNIME_Workflow/Column Resorter (#267)/settings.xml
- MMPA_KNIME_Workflow/Molecule Type Cast (#415)/port_1/spec.xml
- MMPA_KNIME_Workflow/Molecule Type Cast (#415)/port_1/data.zip
- MMPA_KNIME_Workflow/Molecule Type Cast (#415)/port_1/data.xml
- MMPA_KNIME_Workflow/Molecule Type Cast (#415)/settings.xml
- MMPA_KNIME_Workflow/Column to Grid (#281)/port_1/spec.xml
- MMPA_KNIME_Workflow/Column to Grid (#281)/port_1/data.zip
- MMPA_KNIME_Workflow/Column to Grid (#281)/port_1/data.xml
- MMPA_KNIME_Workflow/Column to Grid (#281)/settings.xml
- MMPA_KNIME_Workflow/Column Rename (#266)/port_1/spec.xml
- MMPA_KNIME_Workflow/Column Rename (#266)/port_1/data.xml
- MMPA_KNIME_Workflow/Column Rename (#266)/settings.xml
- MMPA_KNIME_Workflow/Math Formula (#598)/port_1/spec.xml
- MMPA_KNIME_Workflow/Math Formula (#598)/port_1/data.zip
- MMPA_KNIME_Workflow/Math Formula (#598)/port_1/data.xml
- MMPA_KNIME_Workflow/Math Formula (#598)/settings.xml
- MMPA_KNIME_Workflow/Renderer to Image (#273)/port_1/spec.xml
- MMPA_KNIME_Workflow/Renderer to Image (#273)/port_1/r0/spec.xml
- MMPA_KNIME_Workflow/Renderer to Image (#273)/port_1/r0/data.zip
- MMPA_KNIME_Workflow/Renderer to Image (#273)/port_1/r0/data.xml
- MMPA_KNIME_Workflow/Renderer to Image (#273)/port_1/data.xml
- MMPA_KNIME_Workflow/Renderer to Image (#273)/settings.xml
- MMPA_KNIME_Workflow/workflow.svg
- MMPA_KNIME_Workflow/Row Filter (#607)/port_1/spec.xml
- MMPA_KNIME_Workflow/Row Filter (#607)/port_1/data.zip
- MMPA_KNIME_Workflow/Row Filter (#607)/port_1/data.xml
- MMPA_KNIME_Workflow/Row Filter (#607)/settings.xml
- MMPA_KNIME_Workflow/Partitioning (#285)/port_1/spec.xml
- MMPA_KNIME_Workflow/Partitioning (#285)/port_1/data.zip
- MMPA_KNIME_Workflow/Partitioning (#285)/port_1/data.xml
- MMPA_KNIME_Workflow/Partitioning (#285)/settings.xml
- MMPA_KNIME_Workflow/Partitioning (#285)/port_2/spec.xml
- MMPA_KNIME_Workflow/Partitioning (#285)/port_2/data.zip
- MMPA_KNIME_Workflow/Partitioning (#285)/port_2/data.xml
- MMPA_KNIME_Workflow/.project
- MMPA_KNIME_Workflow/Sorter (#280)/port_1/spec.xml
- MMPA_KNIME_Workflow/Sorter (#280)/port_1/data.zip
- MMPA_KNIME_Workflow/Sorter (#280)/port_1/data.xml
- MMPA_KNIME_Workflow/Sorter (#280)/settings.xml
- MMPA_KNIME_Workflow/Renderer to Image (#268)/port_1/spec.xml
- MMPA_KNIME_Workflow/Renderer to Image (#268)/port_1/r0/spec.xml
- MMPA_KNIME_Workflow/Renderer to Image (#268)/port_1/r0/data.zip
- MMPA_KNIME_Workflow/Renderer to Image (#268)/port_1/r0/data.xml
- MMPA_KNIME_Workflow/Renderer to Image (#268)/port_1/data.xml
- MMPA_KNIME_Workflow/Renderer to Image (#268)/settings.xml
- MMPA_KNIME_Workflow/Column to Grid (#298)/port_1/spec.xml
- MMPA_KNIME_Workflow/Column to Grid (#298)/port_1/data.zip
- MMPA_KNIME_Workflow/Column to Grid (#298)/port_1/data.xml
- MMPA_KNIME_Workflow/Column to Grid (#298)/settings.xml
- MMPA_KNIME_Workflow/Transform_Li (#290)/Loop End (#6)/port_1/spec.xml
- MMPA_KNIME_Workflow/Transform_Li (#290)/Loop End (#6)/port_1/r0/spec.xml
- MMPA_KNIME_Workflow/Transform_Li (#290)/Loop End (#6)/port_1/r0/data.zip
- MMPA_KNIME_Workflow/Transform_Li (#290)/Loop End (#6)/port_1/r0/data.xml
- MMPA_KNIME_Workflow/Transform_Li (#290)/Loop End (#6)/port_1/data.xml
- MMPA_KNIME_Workflow/Transform_Li (#290)/Loop End (#6)/settings.xml
- MMPA_KNIME_Workflow/Transform_Li (#290)/Math Formula (#4)/port_1/spec.xml
- MMPA_KNIME_Workflow/Transform_Li (#290)/Math Formula (#4)/port_1/data.zip
- MMPA_KNIME_Workflow/Transform_Li (#290)/Math Formula (#4)/port_1/data.xml
- MMPA_KNIME_Workflow/Transform_Li (#290)/Math Formula (#4)/settings.xml
- MMPA_KNIME_Workflow/Transform_Li (#290)/Row Filter (#5)/port_1/spec.xml
- MMPA_KNIME_Workflow/Transform_Li (#290)/Row Filter (#5)/port_1/data.zip
- MMPA_KNIME_Workflow/Transform_Li (#290)/Row Filter (#5)/port_1/data.xml
- MMPA_KNIME_Workflow/Transform_Li (#290)/Row Filter (#5)/settings.xml
- MMPA_KNIME_Workflow/Transform_Li (#290)/Chunk Loop Start (#1)/port_1/spec.xml
- MMPA_KNIME_Workflow/Transform_Li (#290)/Chunk Loop Start (#1)/port_1/data.zip
- MMPA_KNIME_Workflow/Transform_Li (#290)/Chunk Loop Start (#1)/port_1/data.xml
- MMPA_KNIME_Workflow/Transform_Li (#290)/Chunk Loop Start (#1)/settings.xml
- MMPA_KNIME_Workflow/Transform_Li (#290)/Math Formula (#3)/port_1/spec.xml
- MMPA_KNIME_Workflow/Transform_Li (#290)/Math Formula (#3)/port_1/data.zip
- MMPA_KNIME_Workflow/Transform_Li (#290)/Math Formula (#3)/port_1/data.xml
- MMPA_KNIME_Workflow/Transform_Li (#290)/Math Formula (#3)/settings.xml
- MMPA_KNIME_Workflow/Transform_Li (#290)/Ungroup (#2)/port_1/spec.xml
- MMPA_KNIME_Workflow/Transform_Li (#290)/Ungroup (#2)/port_1/data.zip
- MMPA_KNIME_Workflow/Transform_Li (#290)/Ungroup (#2)/port_1/data.xml
- MMPA_KNIME_Workflow/Transform_Li (#290)/Ungroup (#2)/settings.xml
- MMPA_KNIME_Workflow/Transform_Li (#290)/.savedWithData
- MMPA_KNIME_Workflow/Transform_Li (#290)/workflow.knime
- MMPA_KNIME_Workflow/MMP Molecule Fragment _RDKit_ (#303)/port_1/spec.xml
- MMPA_KNIME_Workflow/MMP Molecule Fragment _RDKit_ (#303)/port_1/data.zip
- MMPA_KNIME_Workflow/MMP Molecule Fragment _RDKit_ (#303)/port_1/data.xml
- MMPA_KNIME_Workflow/MMP Molecule Fragment _RDKit_ (#303)/settings.xml
- MMPA_KNIME_Workflow/MMP Molecule Fragment _RDKit_ (#303)/internal/internals
- MMPA_KNIME_Workflow/MMP Molecule Fragment _RDKit_ (#303)/port_2/spec.xml
- MMPA_KNIME_Workflow/MMP Molecule Fragment _RDKit_ (#303)/port_2/data.zip
- MMPA_KNIME_Workflow/MMP Molecule Fragment _RDKit_ (#303)/port_2/data.xml
- MMPA_KNIME_Workflow/GroupBy (#265)/port_1/spec.xml
- MMPA_KNIME_Workflow/GroupBy (#265)/port_1/data.zip
- MMPA_KNIME_Workflow/GroupBy (#265)/port_1/data.xml
- MMPA_KNIME_Workflow/GroupBy (#265)/settings.xml
- MMPA_KNIME_Workflow/Sorter (#301)/port_1/spec.xml
- MMPA_KNIME_Workflow/Sorter (#301)/port_1/data.zip
- MMPA_KNIME_Workflow/Sorter (#301)/port_1/data.xml
- MMPA_KNIME_Workflow/Sorter (#301)/settings.xml
- MMPA_KNIME_Workflow/Column Filter (#297)/port_1/spec.xml
- MMPA_KNIME_Workflow/Column Filter (#297)/port_1/data.xml
- MMPA_KNIME_Workflow/Column Filter (#297)/settings.xml
- MMPA_KNIME_Workflow/.knimeLock
- MMPA_KNIME_Workflow/Java Snippet Row Filter (#291)/port_1/spec.xml
- MMPA_KNIME_Workflow/Java Snippet Row Filter (#291)/port_1/data.zip
- MMPA_KNIME_Workflow/Java Snippet Row Filter (#291)/port_1/data.xml
- MMPA_KNIME_Workflow/Java Snippet Row Filter (#291)/settings.xml
- MMPA_KNIME_Workflow/File Reader (#1)/port_1/spec.xml
- MMPA_KNIME_Workflow/File Reader (#1)/port_1/data.zip
- MMPA_KNIME_Workflow/File Reader (#1)/port_1/data.xml
- MMPA_KNIME_Workflow/File Reader (#1)/settings.xml
- MMPA_KNIME_Workflow/Column Resorter (#299)/port_1/spec.xml
- MMPA_KNIME_Workflow/Column Resorter (#299)/port_1/data.xml
- MMPA_KNIME_Workflow/Column Resorter (#299)/settings.xml
- MMPA_KNIME_Workflow/Java Snippet Row Filter (#306)/port_1/spec.xml
- MMPA_KNIME_Workflow/Java Snippet Row Filter (#306)/port_1/data.zip
- MMPA_KNIME_Workflow/Java Snippet Row Filter (#306)/port_1/data.xml
- MMPA_KNIME_Workflow/Java Snippet Row Filter (#306)/settings.xml
- MMPA_KNIME_Workflow/Fragments to MMPs (#289)/port_1/spec.xml
- MMPA_KNIME_Workflow/Fragments to MMPs (#289)/port_1/data.zip
- MMPA_KNIME_Workflow/Fragments to MMPs (#289)/port_1/data.xml
- MMPA_KNIME_Workflow/Fragments to MMPs (#289)/settings.xml
- MMPA_KNIME_Workflow/Fragments to MMPs (#289)/internal/internals
- MMPA_KNIME_Workflow/.savedWithData
- MMPA_KNIME_Workflow/workflow.knime
- MMPA_KNIME_Workflow/Column Filter (#277)/port_1/spec.xml
- MMPA_KNIME_Workflow/Column Filter (#277)/port_1/data.xml
- MMPA_KNIME_Workflow/Column Filter (#277)/settings.xml
