# Supplementary material for: Predicting liver cytosol stability of small molecules
Source: J Cheminform. 2020 Apr 7;12:21. doi: 10.1186/s13321-020-00426-7 (PMC7140498; doi:10.1186/s13321-020-00426-7)
Supplement: Supplementary file 2 — Additional file 2. MMPA KNIME workflow. [file 13321_2020_426_MOESM2_ESM.knwf › MMPA_KNIME_Workflow/MMP Molecule Fragment _RDKit_ (#283)/port_1/spec.xml]

<?xml version="1.0" encoding="UTF-8"?>
<config xmlns="http://www.knime.org/2008/09/XMLConfig" xmlns:xsi="http://www.w3.org/2001/XMLSchema-instance" xsi:schemaLocation="http://www.knime.org/2008/09/XMLConfig http://www.knime.org/XMLConfig_2008_09.xsd" key="spec.xml">
<entry key="spec_name" type="xstring" value="default"/>
<entry key="number_columns" type="xint" value="7"/>
<config key="column_spec_0">
<entry key="column_name" type="xstring" value="ID"/>
<config key="element_names">
<entry key="array-size" type="xint" value="0"/>
</config>
<config key="column_type">
<entry key="cell_class" type="xstring" value="org.knime.core.data.def.StringCell"/>
</config>
<config key="column_domain"/>
<config key="column_properties"/>
</config>
<config key="column_spec_1">
<entry key="column_name" type="xstring" value="Fragmentation 'Key' (1 bond cuts)"/>
<config key="element_names">
<entry key="array-size" type="xint" value="0"/>
</config>
<config key="column_type">
<entry key="cell_class" type="xstring" value="org.knime.chem.types.SmilesAdapterCell"/>
<config key="adapter_classes">
<entry key="array-size" type="xint" value="5"/>
<entry key="0" type="xstring" value="org.knime.chem.types.SmilesValue"/>
<entry key="1" type="xstring" value="org.knime.core.data.DataValue"/>
<entry key="2" type="xstring" value="org.knime.core.data.StringValue"/>
<entry key="3" type="xstring" value="org.knime.core.data.RWAdapterValue"/>
<entry key="4" type="xstring" value="org.knime.core.data.AdapterValue"/>
</config>
</config>
<config key="column_domain"/>
<config key="column_properties"/>
</config>
<config key="column_spec_2">
<entry key="column_name" type="xstring" value="Fragmentation 'Value'"/>
<config key="element_names">
<entry key="array-size" type="xint" value="0"/>
</config>
<config key="column_type">
<entry key="cell_class" type="xstring" value="org.knime.chem.types.SmilesAdapterCell"/>
<config key="adapter_classes">
<entry key="array-size" type="xint" value="5"/>
<entry key="0" type="xstring" value="org.knime.chem.types.SmilesValue"/>
<entry key="1" type="xstring" value="org.knime.core.data.DataValue"/>
<entry key="2" type="xstring" value="org.knime.core.data.StringValue"/>
<entry key="3" type="xstring" value="org.knime.core.data.RWAdapterValue"/>
<entry key="4" type="xstring" value="org.knime.core.data.AdapterValue"/>
</config>
</config>
<config key="column_domain"/>
<config key="column_properties"/>
</config>
<config key="column_spec_3">
<entry key="column_name" type="xstring" value="Fragmentation Depiction"/>
<config key="element_names">
<entry key="array-size" type="xint" value="0"/>
</config>
<config key="column_type">
<entry key="cell_class" type="xstring" value="org.knime.base.data.xml.SvgCell"/>
</config>
<config key="column_domain"/>
<config key="column_properties"/>
</config>
<config key="column_spec_4">
<entry key="column_name" type="xstring" value="Attachment point 1 fingerprint"/>
<config key="element_names">
<entry key="array-size" type="xint" value="0"/>
</config>
<config key="column_type">
<entry key="cell_class" type="xstring" value="org.knime.core.data.vector.bitvector.DenseBitVectorCell"/>
</config>
<config key="column_domain"/>
<config key="column_properties">
<entry key="Use bond types" type="xstring" value="true"/>
<entry key="Use chirality" type="xstring" value="false"/>
<entry key="Toolkit" type="xstring" value="RDKit"/>
<entry key="Length" type="xstring" value="2048"/>
<entry key="Radius" type="xstring" value="2"/>
</config>
</config>
<config key="column_spec_5">
<entry key="column_name" type="xstring" value="t1/2 [min]"/>
<config key="element_names">
<entry key="array-size" type="xint" value="0"/>
</config>
<config key="column_type">
<entry key="cell_class" type="xstring" value="org.knime.core.data.def.DoubleCell"/>
</config>
<config key="column_domain">
<config key="lower_bound">
<entry key="datacell" type="xstring" value="org.knime.core.data.def.DoubleCell"/>
<config key="org.knime.core.data.def.DoubleCell">
<entry key="DoubleCell" type="xdouble" value="7.6"/>
</config>
</config>
<config key="upper_bound">
<entry key="datacell" type="xstring" value="org.knime.core.data.def.DoubleCell"/>
<config key="org.knime.core.data.def.DoubleCell">
<entry key="DoubleCell" type="xdouble" value="120.0"/>
</config>
</config>
</config>
<config key="column_properties"/>
</config>
<config key="column_spec_6">
<entry key="column_name" type="xstring" value="RDKit Mol"/>
<config key="element_names">
<entry key="array-size" type="xint" value="0"/>
</config>
<config key="column_type">
<entry key="cell_class" type="xstring" value="org.rdkit.knime.types.RDKitAdapterCell"/>
<config key="adapter_classes">
<entry key="array-size" type="xint" value="7"/>
<entry key="0" type="xstring" value="org.rdkit.knime.types.RDKitMolValue"/>
<entry key="1" type="xstring" value="org.knime.core.data.DataValue"/>
<entry key="2" type="xstring" value="org.knime.chem.types.SdfValue"/>
<entry key="3" type="xstring" value="org.knime.chem.types.SmilesValue"/>
<entry key="4" type="xstring" value="org.knime.core.data.StringValue"/>
<entry key="5" type="xstring" value="org.knime.core.data.RWAdapterValue"/>
<entry key="6" type="xstring" value="org.knime.core.data.AdapterValue"/>
</config>
</config>
<config key="column_domain"/>
<config key="column_properties"/>
</config>
</config>
