# Supplementary material for: Predicting liver cytosol stability of small molecules
Source: J Cheminform. 2020 Apr 7;12:21. doi: 10.1186/s13321-020-00426-7 (PMC7140498; doi:10.1186/s13321-020-00426-7)
Supplement: Supplementary file 2 — Additional file 2. MMPA KNIME workflow. [file 13321_2020_426_MOESM2_ESM.knwf › MMPA_KNIME_Workflow/MMP Molecule Fragment _RDKit_ (#283)/settings.xml]

<?xml version="1.0" encoding="UTF-8"?>
<config xmlns="http://www.knime.org/2008/09/XMLConfig" xmlns:xsi="http://www.w3.org/2001/XMLSchema-instance" xsi:schemaLocation="http://www.knime.org/2008/09/XMLConfig http://www.knime.org/XMLConfig_2008_09.xsd" key="settings.xml">
<entry key="node_file" type="xstring" value="settings.xml"/>
<config key="flow_stack"/>
<config key="internal_node_subsettings">
<entry key="memory_policy" type="xstring" value="CacheSmallInMemory"/>
</config>
<config key="model">
<config key="Molecule Column_Internals">
<entry key="SettingsModelID" type="xstring" value="SMID_string"/>
<entry key="EnabledStatus" type="xboolean" value="true"/>
</config>
<entry key="Molecule Column" type="xstring" value="RDKit Mol"/>
<config key="ID Column_Internals">
<entry key="SettingsModelID" type="xstring" value="SMID_string"/>
<entry key="EnabledStatus" type="xboolean" value="true"/>
</config>
<config key="ID Column">
<entry key="useRowID" type="xboolean" value="false"/>
<entry key="columnName" type="xstring" value="Sample"/>
</config>
<config key="Allow HiLiting_Internals">
<entry key="SettingsModelID" type="xstring" value="SMID_boolean"/>
<entry key="EnabledStatus" type="xboolean" value="true"/>
</config>
<entry key="Allow HiLiting" type="xboolean" value="false"/>
<config key="Fragmentation SMIRKS_Internals">
<entry key="SettingsModelID" type="xstring" value="SMID_string"/>
<entry key="EnabledStatus" type="xboolean" value="true"/>
</config>
<entry key="Fragmentation SMIRKS" type="xstring" value="HUSSAIN_GSK"/>
<config key="Custom rSMARTS_Internals">
<entry key="SettingsModelID" type="xstring" value="SMID_string"/>
<entry key="EnabledStatus" type="xboolean" value="false"/>
</config>
<entry key="Custom rSMARTS" type="xstring" value=""/>
<config key="Number of cuts_Internals">
<entry key="SettingsModelID" type="xstring" value="SMID_integer"/>
<entry key="EnabledStatus" type="xboolean" value="true"/>
</config>
<entry key="Number of cuts" type="xint" value="1"/>
<config key="Two Cuts to Bond Value_Internals">
<entry key="SettingsModelID" type="xstring" value="SMID_boolean"/>
<entry key="EnabledStatus" type="xboolean" value="false"/>
</config>
<entry key="Two Cuts to Bond Value" type="xboolean" value="true"/>
<config key="Add Hs_Internals">
<entry key="SettingsModelID" type="xstring" value="SMID_boolean"/>
<entry key="EnabledStatus" type="xboolean" value="true"/>
</config>
<entry key="Add Hs" type="xboolean" value="true"/>
<config key="Remove Explicit H's from output_Internals">
<entry key="SettingsModelID" type="xstring" value="SMID_boolean"/>
<entry key="EnabledStatus" type="xboolean" value="true"/>
</config>
<entry key="Remove Explicit H's from output" type="xboolean" value="true"/>
<config key="Incoming Explicit H's Option_Internals">
<entry key="SettingsModelID" type="xstring" value="SMID_string"/>
<entry key="EnabledStatus" type="xboolean" value="true"/>
</config>
<entry key="Incoming Explicit H's Option" type="xstring" value="BEFORE"/>
<config key="Limit by Complexity_Internals">
<entry key="SettingsModelID" type="xstring" value="SMID_boolean"/>
<entry key="EnabledStatus" type="xboolean" value="true"/>
</config>
<entry key="Limit by Complexity" type="xboolean" value="true"/>
<config key="Max Fragmentations_Internals">
<entry key="SettingsModelID" type="xstring" value="SMID_integer"/>
<entry key="EnabledStatus" type="xboolean" value="true"/>
</config>
<entry key="Max Fragmentations" type="xint" value="5000"/>
<config key="Treat Prochiral as Chiral_Internals">
<entry key="SettingsModelID" type="xstring" value="SMID_boolean"/>
<entry key="EnabledStatus" type="xboolean" value="true"/>
</config>
<entry key="Treat Prochiral as Chiral" type="xboolean" value="true"/>
<config key="Has Max Changing Atoms Filter_Internals">
<entry key="SettingsModelID" type="xstring" value="SMID_boolean"/>
<entry key="EnabledStatus" type="xboolean" value="true"/>
</config>
<entry key="Has Max Changing Atoms Filter" type="xboolean" value="true"/>
<config key="Max Changing Heavy Atoms_Internals">
<entry key="SettingsModelID" type="xstring" value="SMID_integer"/>
<entry key="EnabledStatus" type="xboolean" value="true"/>
</config>
<entry key="Max Changing Heavy Atoms" type="xint" value="12"/>
<config key="Has Max Changing Atoms Ratio Filter_Internals">
<entry key="SettingsModelID" type="xstring" value="SMID_boolean"/>
<entry key="EnabledStatus" type="xboolean" value="true"/>
</config>
<entry key="Has Max Changing Atoms Ratio Filter" type="xboolean" value="true"/>
<config key="Max ratio of unchanging to changing heavy atoms_Internals">
<entry key="SettingsModelID" type="xstring" value="SMID_double"/>
<entry key="EnabledStatus" type="xboolean" value="true"/>
</config>
<entry key="Max ratio of unchanging to changing heavy atoms" type="xdouble" value="1.0"/>
<config key="Output changing HA counts_Internals">
<entry key="SettingsModelID" type="xstring" value="SMID_boolean"/>
<entry key="EnabledStatus" type="xboolean" value="true"/>
</config>
<entry key="Output changing HA counts" type="xboolean" value="false"/>
<config key="Output changing / unchanging HA ratios_Internals">
<entry key="SettingsModelID" type="xstring" value="SMID_boolean"/>
<entry key="EnabledStatus" type="xboolean" value="true"/>
</config>
<entry key="Output changing / unchanging HA ratios" type="xboolean" value="false"/>
<config key="Add failure reasons_Internals">
<entry key="SettingsModelID" type="xstring" value="SMID_boolean"/>
<entry key="EnabledStatus" type="xboolean" value="true"/>
</config>
<entry key="Add failure reasons" type="xboolean" value="true"/>
<config key="Render fragmentation_Internals">
<entry key="SettingsModelID" type="xstring" value="SMID_boolean"/>
<entry key="EnabledStatus" type="xboolean" value="true"/>
</config>
<entry key="Render fragmentation" type="xboolean" value="true"/>
<config key="Show breaking bonds_Internals">
<entry key="SettingsModelID" type="xstring" value="SMID_boolean"/>
<entry key="EnabledStatus" type="xboolean" value="true"/>
</config>
<entry key="Show breaking bonds" type="xboolean" value="true"/>
<config key="Breaking bonds color_Internals">
<entry key="SettingsModelID" type="xstring" value="SMID_color"/>
<entry key="EnabledStatus" type="xboolean" value="true"/>
</config>
<config key="Breaking bonds color">
<entry key="Red" type="xint" value="192"/>
<entry key="Green" type="xint" value="192"/>
<entry key="Blue" type="xint" value="192"/>
<entry key="Alpha" type="xint" value="255"/>
</config>
<config key="Show Key_Internals">
<entry key="SettingsModelID" type="xstring" value="SMID_boolean"/>
<entry key="EnabledStatus" type="xboolean" value="true"/>
</config>
<entry key="Show Key" type="xboolean" value="true"/>
<config key="Key Colour_Internals">
<entry key="SettingsModelID" type="xstring" value="SMID_color"/>
<entry key="EnabledStatus" type="xboolean" value="true"/>
</config>
<config key="Key Colour">
<entry key="Red" type="xint" value="255"/>
<entry key="Green" type="xint" value="0"/>
<entry key="Blue" type="xint" value="255"/>
<entry key="Alpha" type="xint" value="255"/>
</config>
<config key="Show Value_Internals">
<entry key="SettingsModelID" type="xstring" value="SMID_boolean"/>
<entry key="EnabledStatus" type="xboolean" value="true"/>
</config>
<entry key="Show Value" type="xboolean" value="true"/>
<config key="Value Colour_Internals">
<entry key="SettingsModelID" type="xstring" value="SMID_color"/>
<entry key="EnabledStatus" type="xboolean" value="true"/>
</config>
<config key="Value Colour">
<entry key="Red" type="xint" value="255"/>
<entry key="Green" type="xint" value="200"/>
<entry key="Blue" type="xint" value="0"/>
<entry key="Alpha" type="xint" value="255"/>
</config>
<config key="Kept Columns_Internals">
<entry key="SettingsModelID" type="xstring" value="SMID_columnfilter"/>
<entry key="EnabledStatus" type="xboolean" value="true"/>
</config>
<config key="Kept Columns">
<entry key="filter-type" type="xstring" value="name_pattern"/>
<config key="included_names">
<entry key="array-size" type="xint" value="3"/>
<entry key="0" type="xstring" value="Sample"/>
<entry key="1" type="xstring" value="t1/2 [min]"/>
<entry key="2" type="xstring" value="RDKit Mol"/>
</config>
<config key="excluded_names">
<entry key="array-size" type="xint" value="0"/>
</config>
<entry key="enforce_option" type="xstring" value="EnforceExclusion"/>
<config key="name_pattern">
<entry key="pattern" type="xstring" value="*"/>
<entry key="type" type="xstring" value="Wildcard"/>
<entry key="caseSensitive" type="xboolean" value="true"/>
</config>
<config key="datatype">
<config key="typelist">
<entry key="org.knime.core.data.StringValue" type="xboolean" value="false"/>
<entry key="org.knime.core.data.DoubleValue" type="xboolean" value="false"/>
<entry key="org.rdkit.knime.types.RDKitMolValue" type="xboolean" value="false"/>
<entry key="org.knime.core.data.BooleanValue" type="xboolean" value="false"/>
<entry key="org.knime.core.data.IntValue" type="xboolean" value="false"/>
<entry key="org.knime.core.data.LongValue" type="xboolean" value="false"/>
<entry key="org.knime.core.data.date.DateAndTimeValue" type="xboolean" value="false"/>
</config>
</config>
</config>
<config key="Value Graph Distance FP_Internals">
<entry key="SettingsModelID" type="xstring" value="SMID_boolean"/>
<entry key="EnabledStatus" type="xboolean" value="true"/>
</config>
<entry key="Value Graph Distance FP" type="xboolean" value="false"/>
<config key="Attachment Point Fingerprints_Internals">
<entry key="SettingsModelID" type="xstring" value="SMID_boolean"/>
<entry key="EnabledStatus" type="xboolean" value="true"/>
</config>
<entry key="Attachment Point Fingerprints" type="xboolean" value="true"/>
<config key="FP Length_Internals">
<entry key="SettingsModelID" type="xstring" value="SMID_integer"/>
<entry key="EnabledStatus" type="xboolean" value="true"/>
</config>
<entry key="FP Length" type="xint" value="2048"/>
<config key="FP Morgan Radius_Internals">
<entry key="SettingsModelID" type="xstring" value="SMID_integer"/>
<entry key="EnabledStatus" type="xboolean" value="true"/>
</config>
<entry key="FP Morgan Radius" type="xint" value="2"/>
<config key="FP Use Bond Types_Internals">
<entry key="SettingsModelID" type="xstring" value="SMID_boolean"/>
<entry key="EnabledStatus" type="xboolean" value="true"/>
</config>
<entry key="FP Use Bond Types" type="xboolean" value="true"/>
<config key="FP Use Chirality_Internals">
<entry key="SettingsModelID" type="xstring" value="SMID_boolean"/>
<entry key="EnabledStatus" type="xboolean" value="true"/>
</config>
<entry key="FP Use Chirality" type="xboolean" value="false"/>
</config>
<config key="nodeAnnotation">
<entry key="text" type="xstring" value="training set%%00010fragments"/>
<entry key="bgcolor" type="xint" value="16777215"/>
<entry key="x-coordinate" type="xint" value="448"/>
<entry key="y-coordinate" type="xint" value="340"/>
<entry key="width" type="xint" value="104"/>
<entry key="height" type="xint" value="26"/>
<entry key="alignment" type="xstring" value="CENTER"/>
<entry key="borderSize" type="xint" value="0"/>
<entry key="borderColor" type="xint" value="16777215"/>
<entry key="defFontSize" type="xint" value="11"/>
<entry key="annotation-version" type="xint" value="20151123"/>
<config key="styles"/>
</config>
<entry key="customDescription" type="xstring" isnull="true" value=""/>
<entry key="state" type="xstring" value="EXECUTED"/>
<entry key="factory" type="xstring" value="com.vernalis.knime.mmp.nodes.fragutil.fragment.rdkit.RDKitMMPFragmentNodeFactory"/>
<entry key="node-name" type="xstring" value="MMP Molecule Fragment (RDKit)"/>
<entry key="node-bundle-name" type="xstring" value="Vernalis Chemistry Matched-Molecular Pairs extension for KNIME Workbench"/>
<entry key="node-bundle-symbolic-name" type="xstring" value="com.vernalis.knime.chem.mmp"/>
<entry key="node-bundle-vendor" type="xstring" value="Vernalis (R&amp;D), UK"/>
<entry key="node-bundle-version" type="xstring" value="1.18.1.v201812201446"/>
<entry key="node-feature-name" type="xstring" value="Vernalis KNIME Nodes"/>
<entry key="node-feature-symbolic-name" type="xstring" value="com.vernalis.knime.feature.feature.group"/>
<entry key="node-feature-vendor" type="xstring" value="Vernalis"/>
<entry key="node-feature-version" type="xstring" value="1.18.1.v201812201446"/>
<config key="factory_settings"/>
<entry key="name" type="xstring" value="MMP Molecule Fragment (RDKit)"/>
<entry key="hasContent" type="xboolean" value="true"/>
<entry key="isInactive" type="xboolean" value="false"/>
<config key="ports">
<config key="port_1">
<entry key="index" type="xint" value="1"/>
<entry key="port_spec_class" type="xstring" value="org.knime.core.data.DataTableSpec"/>
<entry key="port_object_class" type="xstring" value="org.knime.core.node.BufferedDataTable"/>
<entry key="port_object_summary" type="xstring" value="Rows: 2415, Cols: 7"/>
<entry key="port_dir_location" type="xstring" value="port_1"/>
</config>
<config key="port_2">
<entry key="index" type="xint" value="2"/>
<entry key="port_spec_class" type="xstring" value="org.knime.core.data.DataTableSpec"/>
<entry key="port_object_class" type="xstring" value="org.knime.core.node.BufferedDataTable"/>
<entry key="port_object_summary" type="xstring" value="Rows: 0, Cols: 4"/>
<entry key="port_dir_location" type="xstring" value="port_2"/>
</config>
</config>
<config key="filestores">
<entry key="file_store_location" type="xstring" isnull="true" value=""/>
<entry key="file_store_id" type="xstring" value="24ef7317-effd-4f83-9533-73531833d912"/>
</config>
</config>
