# Supplementary material for: Predicting liver cytosol stability of small molecules
Source: J Cheminform. 2020 Apr 7;12:21. doi: 10.1186/s13321-020-00426-7 (PMC7140498; doi:10.1186/s13321-020-00426-7)
Supplement: Supplementary file 2 — Additional file 2. MMPA KNIME workflow. [file 13321_2020_426_MOESM2_ESM.knwf › MMPA_KNIME_Workflow/Transform_Li (#264)/Loop End (#6)/port_1/spec.xml]

<?xml version="1.0" encoding="UTF-8"?>
<config xmlns="http://www.knime.org/2008/09/XMLConfig" xmlns:xsi="http://www.w3.org/2001/XMLSchema-instance" xsi:schemaLocation="http://www.knime.org/2008/09/XMLConfig http://www.knime.org/XMLConfig_2008_09.xsd" key="spec.xml">
<entry key="spec_name" type="xstring" value="default"/>
<entry key="number_columns" type="xint" value="24"/>
<config key="column_spec_0">
<entry key="column_name" type="xstring" value="Transformation"/>
<config key="element_names">
<entry key="array-size" type="xint" value="0"/>
</config>
<config key="column_type">
<entry key="cell_class" type="xstring" value="org.knime.chem.types.SmilesAdapterCell"/>
<config key="adapter_classes">
<entry key="array-size" type="xint" value="5"/>
<entry key="0" type="xstring" value="org.knime.chem.types.SmilesValue"/>
<entry key="1" type="xstring" value="org.knime.core.data.DataValue"/>
<entry key="2" type="xstring" value="org.knime.core.data.StringValue"/>
<entry key="3" type="xstring" value="org.knime.core.data.RWAdapterValue"/>
<entry key="4" type="xstring" value="org.knime.core.data.AdapterValue"/>
</config>
</config>
<config key="column_domain"/>
<config key="column_properties"/>
</config>
<config key="column_spec_1">
<entry key="column_name" type="xstring" value="Left Fragment"/>
<config key="element_names">
<entry key="array-size" type="xint" value="0"/>
</config>
<config key="column_type">
<entry key="cell_class" type="xstring" value="org.knime.chem.types.SmilesAdapterCell"/>
<config key="adapter_classes">
<entry key="array-size" type="xint" value="5"/>
<entry key="0" type="xstring" value="org.knime.chem.types.SmilesValue"/>
<entry key="1" type="xstring" value="org.knime.core.data.DataValue"/>
<entry key="2" type="xstring" value="org.knime.core.data.StringValue"/>
<entry key="3" type="xstring" value="org.knime.core.data.RWAdapterValue"/>
<entry key="4" type="xstring" value="org.knime.core.data.AdapterValue"/>
</config>
</config>
<config key="column_domain"/>
<config key="column_properties"/>
</config>
<config key="column_spec_2">
<entry key="column_name" type="xstring" value="Right Fragment"/>
<config key="element_names">
<entry key="array-size" type="xint" value="0"/>
</config>
<config key="column_type">
<entry key="cell_class" type="xstring" value="org.knime.chem.types.SmilesAdapterCell"/>
<config key="adapter_classes">
<entry key="array-size" type="xint" value="5"/>
<entry key="0" type="xstring" value="org.knime.chem.types.SmilesValue"/>
<entry key="1" type="xstring" value="org.knime.core.data.DataValue"/>
<entry key="2" type="xstring" value="org.knime.core.data.StringValue"/>
<entry key="3" type="xstring" value="org.knime.core.data.RWAdapterValue"/>
<entry key="4" type="xstring" value="org.knime.core.data.AdapterValue"/>
</config>
</config>
<config key="column_domain"/>
<config key="column_properties"/>
</config>
<config key="column_spec_3">
<entry key="column_name" type="xstring" value="Transformation Reaction SMARTS"/>
<config key="element_names">
<entry key="array-size" type="xint" value="0"/>
</config>
<config key="column_type">
<entry key="cell_class" type="xstring" value="org.knime.chem.types.SmartsCell"/>
</config>
<config key="column_domain"/>
<config key="column_properties"/>
</config>
<config key="column_spec_4">
<entry key="column_name" type="xstring" value="ID (Left) (Concatenate*)"/>
<config key="element_names">
<entry key="array-size" type="xint" value="0"/>
</config>
<config key="column_type">
<entry key="cell_class" type="xstring" value="org.knime.core.data.def.StringCell"/>
</config>
<config key="column_domain">
<config key="possible_values">
<entry key="array-size" type="xint" value="36"/>
<config key="0">
<entry key="datacell" type="xstring" value="org.knime.core.data.def.StringCell"/>
<config key="org.knime.core.data.def.StringCell">
<entry key="StringCell" type="xstring" value="M52, M70, M73, M5"/>
</config>
</config>
<config key="1">
<entry key="datacell" type="xstring" value="org.knime.core.data.def.StringCell"/>
<config key="org.knime.core.data.def.StringCell">
<entry key="StringCell" type="xstring" value="M43"/>
</config>
</config>
<config key="2">
<entry key="datacell" type="xstring" value="org.knime.core.data.def.StringCell"/>
<config key="org.knime.core.data.def.StringCell">
<entry key="StringCell" type="xstring" value="M99"/>
</config>
</config>
<config key="3">
<entry key="datacell" type="xstring" value="org.knime.core.data.def.StringCell"/>
<config key="org.knime.core.data.def.StringCell">
<entry key="StringCell" type="xstring" value="M39"/>
</config>
</config>
<config key="4">
<entry key="datacell" type="xstring" value="org.knime.core.data.def.StringCell"/>
<config key="org.knime.core.data.def.StringCell">
<entry key="StringCell" type="xstring" value="M29"/>
</config>
</config>
<config key="5">
<entry key="datacell" type="xstring" value="org.knime.core.data.def.StringCell"/>
<config key="org.knime.core.data.def.StringCell">
<entry key="StringCell" type="xstring" value="M110"/>
</config>
</config>
<config key="6">
<entry key="datacell" type="xstring" value="org.knime.core.data.def.StringCell"/>
<config key="org.knime.core.data.def.StringCell">
<entry key="StringCell" type="xstring" value="M58"/>
</config>
</config>
<config key="7">
<entry key="datacell" type="xstring" value="org.knime.core.data.def.StringCell"/>
<config key="org.knime.core.data.def.StringCell">
<entry key="StringCell" type="xstring" value="M5"/>
</config>
</config>
<config key="8">
<entry key="datacell" type="xstring" value="org.knime.core.data.def.StringCell"/>
<config key="org.knime.core.data.def.StringCell">
<entry key="StringCell" type="xstring" value="M103"/>
</config>
</config>
<config key="9">
<entry key="datacell" type="xstring" value="org.knime.core.data.def.StringCell"/>
<config key="org.knime.core.data.def.StringCell">
<entry key="StringCell" type="xstring" value="M124"/>
</config>
</config>
<config key="10">
<entry key="datacell" type="xstring" value="org.knime.core.data.def.StringCell"/>
<config key="org.knime.core.data.def.StringCell">
<entry key="StringCell" type="xstring" value="M109"/>
</config>
</config>
<config key="11">
<entry key="datacell" type="xstring" value="org.knime.core.data.def.StringCell"/>
<config key="org.knime.core.data.def.StringCell">
<entry key="StringCell" type="xstring" value="M73"/>
</config>
</config>
<config key="12">
<entry key="datacell" type="xstring" value="org.knime.core.data.def.StringCell"/>
<config key="org.knime.core.data.def.StringCell">
<entry key="StringCell" type="xstring" value="M168"/>
</config>
</config>
<config key="13">
<entry key="datacell" type="xstring" value="org.knime.core.data.def.StringCell"/>
<config key="org.knime.core.data.def.StringCell">
<entry key="StringCell" type="xstring" value="M69, M85, M23"/>
</config>
</config>
<config key="14">
<entry key="datacell" type="xstring" value="org.knime.core.data.def.StringCell"/>
<config key="org.knime.core.data.def.StringCell">
<entry key="StringCell" type="xstring" value="M164"/>
</config>
</config>
<config key="15">
<entry key="datacell" type="xstring" value="org.knime.core.data.def.StringCell"/>
<config key="org.knime.core.data.def.StringCell">
<entry key="StringCell" type="xstring" value="M156"/>
</config>
</config>
<config key="16">
<entry key="datacell" type="xstring" value="org.knime.core.data.def.StringCell"/>
<config key="org.knime.core.data.def.StringCell">
<entry key="StringCell" type="xstring" value="M98"/>
</config>
</config>
<config key="17">
<entry key="datacell" type="xstring" value="org.knime.core.data.def.StringCell"/>
<config key="org.knime.core.data.def.StringCell">
<entry key="StringCell" type="xstring" value="M180"/>
</config>
</config>
<config key="18">
<entry key="datacell" type="xstring" value="org.knime.core.data.def.StringCell"/>
<config key="org.knime.core.data.def.StringCell">
<entry key="StringCell" type="xstring" value="M147, M165, M168, M100"/>
</config>
</config>
<config key="19">
<entry key="datacell" type="xstring" value="org.knime.core.data.def.StringCell"/>
<config key="org.knime.core.data.def.StringCell">
<entry key="StringCell" type="xstring" value="M120, M142"/>
</config>
</config>
<config key="20">
<entry key="datacell" type="xstring" value="org.knime.core.data.def.StringCell"/>
<config key="org.knime.core.data.def.StringCell">
<entry key="StringCell" type="xstring" value="M23"/>
</config>
</config>
<config key="21">
<entry key="datacell" type="xstring" value="org.knime.core.data.def.StringCell"/>
<config key="org.knime.core.data.def.StringCell">
<entry key="StringCell" type="xstring" value="M118"/>
</config>
</config>
<config key="22">
<entry key="datacell" type="xstring" value="org.knime.core.data.def.StringCell"/>
<config key="org.knime.core.data.def.StringCell">
<entry key="StringCell" type="xstring" value="M164, M180, M118"/>
</config>
</config>
<config key="23">
<entry key="datacell" type="xstring" value="org.knime.core.data.def.StringCell"/>
<config key="org.knime.core.data.def.StringCell">
<entry key="StringCell" type="xstring" value="M109, M109"/>
</config>
</config>
<config key="24">
<entry key="datacell" type="xstring" value="org.knime.core.data.def.StringCell"/>
<config key="org.knime.core.data.def.StringCell">
<entry key="StringCell" type="xstring" value="M52, M70, M73"/>
</config>
</config>
<config key="25">
<entry key="datacell" type="xstring" value="org.knime.core.data.def.StringCell"/>
<config key="org.knime.core.data.def.StringCell">
<entry key="StringCell" type="xstring" value="M147, M165, M168"/>
</config>
</config>
<config key="26">
<entry key="datacell" type="xstring" value="org.knime.core.data.def.StringCell"/>
<config key="org.knime.core.data.def.StringCell">
<entry key="StringCell" type="xstring" value="M120"/>
</config>
</config>
<config key="27">
<entry key="datacell" type="xstring" value="org.knime.core.data.def.StringCell"/>
<config key="org.knime.core.data.def.StringCell">
<entry key="StringCell" type="xstring" value="M23, M69, M85"/>
</config>
</config>
<config key="28">
<entry key="datacell" type="xstring" value="org.knime.core.data.def.StringCell"/>
<config key="org.knime.core.data.def.StringCell">
<entry key="StringCell" type="xstring" value="M100"/>
</config>
</config>
<config key="29">
<entry key="datacell" type="xstring" value="org.knime.core.data.def.StringCell"/>
<config key="org.knime.core.data.def.StringCell">
<entry key="StringCell" type="xstring" value="M118, M164, M180"/>
</config>
</config>
<config key="30">
<entry key="datacell" type="xstring" value="org.knime.core.data.def.StringCell"/>
<config key="org.knime.core.data.def.StringCell">
<entry key="StringCell" type="xstring" value="M142"/>
</config>
</config>
<config key="31">
<entry key="datacell" type="xstring" value="org.knime.core.data.def.StringCell"/>
<config key="org.knime.core.data.def.StringCell">
<entry key="StringCell" type="xstring" value="M156, M27"/>
</config>
</config>
<config key="32">
<entry key="datacell" type="xstring" value="org.knime.core.data.def.StringCell"/>
<config key="org.knime.core.data.def.StringCell">
<entry key="StringCell" type="xstring" value="M105"/>
</config>
</config>
<config key="33">
<entry key="datacell" type="xstring" value="org.knime.core.data.def.StringCell"/>
<config key="org.knime.core.data.def.StringCell">
<entry key="StringCell" type="xstring" value="M170"/>
</config>
</config>
<config key="34">
<entry key="datacell" type="xstring" value="org.knime.core.data.def.StringCell"/>
<config key="org.knime.core.data.def.StringCell">
<entry key="StringCell" type="xstring" value="M175"/>
</config>
</config>
<config key="35">
<entry key="datacell" type="xstring" value="org.knime.core.data.def.StringCell"/>
<config key="org.knime.core.data.def.StringCell">
<entry key="StringCell" type="xstring" value="M98, M54"/>
</config>
</config>
</config>
</config>
<config key="column_properties"/>
</config>
<config key="column_spec_5">
<entry key="column_name" type="xstring" value="ID (Right) (Concatenate*)"/>
<config key="element_names">
<entry key="array-size" type="xint" value="0"/>
</config>
<config key="column_type">
<entry key="cell_class" type="xstring" value="org.knime.core.data.def.StringCell"/>
</config>
<config key="column_domain">
<config key="possible_values">
<entry key="array-size" type="xint" value="36"/>
<config key="0">
<entry key="datacell" type="xstring" value="org.knime.core.data.def.StringCell"/>
<config key="org.knime.core.data.def.StringCell">
<entry key="StringCell" type="xstring" value="M147, M165, M168, M100"/>
</config>
</config>
<config key="1">
<entry key="datacell" type="xstring" value="org.knime.core.data.def.StringCell"/>
<config key="org.knime.core.data.def.StringCell">
<entry key="StringCell" type="xstring" value="M39"/>
</config>
</config>
<config key="2">
<entry key="datacell" type="xstring" value="org.knime.core.data.def.StringCell"/>
<config key="org.knime.core.data.def.StringCell">
<entry key="StringCell" type="xstring" value="M58"/>
</config>
</config>
<config key="3">
<entry key="datacell" type="xstring" value="org.knime.core.data.def.StringCell"/>
<config key="org.knime.core.data.def.StringCell">
<entry key="StringCell" type="xstring" value="M5"/>
</config>
</config>
<config key="4">
<entry key="datacell" type="xstring" value="org.knime.core.data.def.StringCell"/>
<config key="org.knime.core.data.def.StringCell">
<entry key="StringCell" type="xstring" value="M110"/>
</config>
</config>
<config key="5">
<entry key="datacell" type="xstring" value="org.knime.core.data.def.StringCell"/>
<config key="org.knime.core.data.def.StringCell">
<entry key="StringCell" type="xstring" value="M103"/>
</config>
</config>
<config key="6">
<entry key="datacell" type="xstring" value="org.knime.core.data.def.StringCell"/>
<config key="org.knime.core.data.def.StringCell">
<entry key="StringCell" type="xstring" value="M43"/>
</config>
</config>
<config key="7">
<entry key="datacell" type="xstring" value="org.knime.core.data.def.StringCell"/>
<config key="org.knime.core.data.def.StringCell">
<entry key="StringCell" type="xstring" value="M124"/>
</config>
</config>
<config key="8">
<entry key="datacell" type="xstring" value="org.knime.core.data.def.StringCell"/>
<config key="org.knime.core.data.def.StringCell">
<entry key="StringCell" type="xstring" value="M99"/>
</config>
</config>
<config key="9">
<entry key="datacell" type="xstring" value="org.knime.core.data.def.StringCell"/>
<config key="org.knime.core.data.def.StringCell">
<entry key="StringCell" type="xstring" value="M29"/>
</config>
</config>
<config key="10">
<entry key="datacell" type="xstring" value="org.knime.core.data.def.StringCell"/>
<config key="org.knime.core.data.def.StringCell">
<entry key="StringCell" type="xstring" value="M180"/>
</config>
</config>
<config key="11">
<entry key="datacell" type="xstring" value="org.knime.core.data.def.StringCell"/>
<config key="org.knime.core.data.def.StringCell">
<entry key="StringCell" type="xstring" value="M168"/>
</config>
</config>
<config key="12">
<entry key="datacell" type="xstring" value="org.knime.core.data.def.StringCell"/>
<config key="org.knime.core.data.def.StringCell">
<entry key="StringCell" type="xstring" value="M73"/>
</config>
</config>
<config key="13">
<entry key="datacell" type="xstring" value="org.knime.core.data.def.StringCell"/>
<config key="org.knime.core.data.def.StringCell">
<entry key="StringCell" type="xstring" value="M164, M180, M118"/>
</config>
</config>
<config key="14">
<entry key="datacell" type="xstring" value="org.knime.core.data.def.StringCell"/>
<config key="org.knime.core.data.def.StringCell">
<entry key="StringCell" type="xstring" value="M156"/>
</config>
</config>
<config key="15">
<entry key="datacell" type="xstring" value="org.knime.core.data.def.StringCell"/>
<config key="org.knime.core.data.def.StringCell">
<entry key="StringCell" type="xstring" value="M98"/>
</config>
</config>
<config key="16">
<entry key="datacell" type="xstring" value="org.knime.core.data.def.StringCell"/>
<config key="org.knime.core.data.def.StringCell">
<entry key="StringCell" type="xstring" value="M164"/>
</config>
</config>
<config key="17">
<entry key="datacell" type="xstring" value="org.knime.core.data.def.StringCell"/>
<config key="org.knime.core.data.def.StringCell">
<entry key="StringCell" type="xstring" value="M109"/>
</config>
</config>
<config key="18">
<entry key="datacell" type="xstring" value="org.knime.core.data.def.StringCell"/>
<config key="org.knime.core.data.def.StringCell">
<entry key="StringCell" type="xstring" value="M52, M70, M73, M5"/>
</config>
</config>
<config key="19">
<entry key="datacell" type="xstring" value="org.knime.core.data.def.StringCell"/>
<config key="org.knime.core.data.def.StringCell">
<entry key="StringCell" type="xstring" value="M109, M109"/>
</config>
</config>
<config key="20">
<entry key="datacell" type="xstring" value="org.knime.core.data.def.StringCell"/>
<config key="org.knime.core.data.def.StringCell">
<entry key="StringCell" type="xstring" value="M118"/>
</config>
</config>
<config key="21">
<entry key="datacell" type="xstring" value="org.knime.core.data.def.StringCell"/>
<config key="org.knime.core.data.def.StringCell">
<entry key="StringCell" type="xstring" value="M23"/>
</config>
</config>
<config key="22">
<entry key="datacell" type="xstring" value="org.knime.core.data.def.StringCell"/>
<config key="org.knime.core.data.def.StringCell">
<entry key="StringCell" type="xstring" value="M69, M85, M23"/>
</config>
</config>
<config key="23">
<entry key="datacell" type="xstring" value="org.knime.core.data.def.StringCell"/>
<config key="org.knime.core.data.def.StringCell">
<entry key="StringCell" type="xstring" value="M120, M142"/>
</config>
</config>
<config key="24">
<entry key="datacell" type="xstring" value="org.knime.core.data.def.StringCell"/>
<config key="org.knime.core.data.def.StringCell">
<entry key="StringCell" type="xstring" value="M147, M165, M168"/>
</config>
</config>
<config key="25">
<entry key="datacell" type="xstring" value="org.knime.core.data.def.StringCell"/>
<config key="org.knime.core.data.def.StringCell">
<entry key="StringCell" type="xstring" value="M52, M70, M73"/>
</config>
</config>
<config key="26">
<entry key="datacell" type="xstring" value="org.knime.core.data.def.StringCell"/>
<config key="org.knime.core.data.def.StringCell">
<entry key="StringCell" type="xstring" value="M100"/>
</config>
</config>
<config key="27">
<entry key="datacell" type="xstring" value="org.knime.core.data.def.StringCell"/>
<config key="org.knime.core.data.def.StringCell">
<entry key="StringCell" type="xstring" value="M118, M164, M180"/>
</config>
</config>
<config key="28">
<entry key="datacell" type="xstring" value="org.knime.core.data.def.StringCell"/>
<config key="org.knime.core.data.def.StringCell">
<entry key="StringCell" type="xstring" value="M23, M69, M85"/>
</config>
</config>
<config key="29">
<entry key="datacell" type="xstring" value="org.knime.core.data.def.StringCell"/>
<config key="org.knime.core.data.def.StringCell">
<entry key="StringCell" type="xstring" value="M142"/>
</config>
</config>
<config key="30">
<entry key="datacell" type="xstring" value="org.knime.core.data.def.StringCell"/>
<config key="org.knime.core.data.def.StringCell">
<entry key="StringCell" type="xstring" value="M120"/>
</config>
</config>
<config key="31">
<entry key="datacell" type="xstring" value="org.knime.core.data.def.StringCell"/>
<config key="org.knime.core.data.def.StringCell">
<entry key="StringCell" type="xstring" value="M98, M54"/>
</config>
</config>
<config key="32">
<entry key="datacell" type="xstring" value="org.knime.core.data.def.StringCell"/>
<config key="org.knime.core.data.def.StringCell">
<entry key="StringCell" type="xstring" value="M170"/>
</config>
</config>
<config key="33">
<entry key="datacell" type="xstring" value="org.knime.core.data.def.StringCell"/>
<config key="org.knime.core.data.def.StringCell">
<entry key="StringCell" type="xstring" value="M175"/>
</config>
</config>
<config key="34">
<entry key="datacell" type="xstring" value="org.knime.core.data.def.StringCell"/>
<config key="org.knime.core.data.def.StringCell">
<entry key="StringCell" type="xstring" value="M105"/>
</config>
</config>
<config key="35">
<entry key="datacell" type="xstring" value="org.knime.core.data.def.StringCell"/>
<config key="org.knime.core.data.def.StringCell">
<entry key="StringCell" type="xstring" value="M156, M27"/>
</config>
</config>
</config>
</config>
<config key="column_properties"/>
</config>
<config key="column_spec_6">
<entry key="column_name" type="xstring" value="Key (List*)"/>
<config key="element_names">
<entry key="array-size" type="xint" value="0"/>
</config>
<config key="column_type">
<entry key="cell_class" type="xstring" value="org.knime.chem.types.SmilesAdapterCell"/>
<config key="adapter_classes">
<entry key="array-size" type="xint" value="5"/>
<entry key="0" type="xstring" value="org.knime.chem.types.SmilesValue"/>
<entry key="1" type="xstring" value="org.knime.core.data.DataValue"/>
<entry key="2" type="xstring" value="org.knime.core.data.StringValue"/>
<entry key="3" type="xstring" value="org.knime.core.data.RWAdapterValue"/>
<entry key="4" type="xstring" value="org.knime.core.data.AdapterValue"/>
</config>
</config>
<config key="column_domain"/>
<config key="column_properties"/>
</config>
<config key="column_spec_7">
<entry key="column_name" type="xstring" value="t1/2 [min] (L) (Concatenate*)"/>
<config key="element_names">
<entry key="array-size" type="xint" value="0"/>
</config>
<config key="column_type">
<entry key="cell_class" type="xstring" value="org.knime.core.data.def.StringCell"/>
</config>
<config key="column_domain">
<config key="possible_values">
<entry key="array-size" type="xint" value="27"/>
<config key="0">
<entry key="datacell" type="xstring" value="org.knime.core.data.def.StringCell"/>
<config key="org.knime.core.data.def.StringCell">
<entry key="StringCell" type="xstring" value="120.0, 120.0, 120.0, 17.4"/>
</config>
</config>
<config key="1">
<entry key="datacell" type="xstring" value="org.knime.core.data.def.StringCell"/>
<config key="org.knime.core.data.def.StringCell">
<entry key="StringCell" type="xstring" value="103.4"/>
</config>
</config>
<config key="2">
<entry key="datacell" type="xstring" value="org.knime.core.data.def.StringCell"/>
<config key="org.knime.core.data.def.StringCell">
<entry key="StringCell" type="xstring" value="13.3"/>
</config>
</config>
<config key="3">
<entry key="datacell" type="xstring" value="org.knime.core.data.def.StringCell"/>
<config key="org.knime.core.data.def.StringCell">
<entry key="StringCell" type="xstring" value="95.2"/>
</config>
</config>
<config key="4">
<entry key="datacell" type="xstring" value="org.knime.core.data.def.StringCell"/>
<config key="org.knime.core.data.def.StringCell">
<entry key="StringCell" type="xstring" value="80.1"/>
</config>
</config>
<config key="5">
<entry key="datacell" type="xstring" value="org.knime.core.data.def.StringCell"/>
<config key="org.knime.core.data.def.StringCell">
<entry key="StringCell" type="xstring" value="50.8"/>
</config>
</config>
<config key="6">
<entry key="datacell" type="xstring" value="org.knime.core.data.def.StringCell"/>
<config key="org.knime.core.data.def.StringCell">
<entry key="StringCell" type="xstring" value="120.0"/>
</config>
</config>
<config key="7">
<entry key="datacell" type="xstring" value="org.knime.core.data.def.StringCell"/>
<config key="org.knime.core.data.def.StringCell">
<entry key="StringCell" type="xstring" value="17.4"/>
</config>
</config>
<config key="8">
<entry key="datacell" type="xstring" value="org.knime.core.data.def.StringCell"/>
<config key="org.knime.core.data.def.StringCell">
<entry key="StringCell" type="xstring" value="32.2"/>
</config>
</config>
<config key="9">
<entry key="datacell" type="xstring" value="org.knime.core.data.def.StringCell"/>
<config key="org.knime.core.data.def.StringCell">
<entry key="StringCell" type="xstring" value="88.7"/>
</config>
</config>
<config key="10">
<entry key="datacell" type="xstring" value="org.knime.core.data.def.StringCell"/>
<config key="org.knime.core.data.def.StringCell">
<entry key="StringCell" type="xstring" value="120.0, 120.0, 70.5"/>
</config>
</config>
<config key="11">
<entry key="datacell" type="xstring" value="org.knime.core.data.def.StringCell"/>
<config key="org.knime.core.data.def.StringCell">
<entry key="StringCell" type="xstring" value="10.3"/>
</config>
</config>
<config key="12">
<entry key="datacell" type="xstring" value="org.knime.core.data.def.StringCell"/>
<config key="org.knime.core.data.def.StringCell">
<entry key="StringCell" type="xstring" value="69.5"/>
</config>
</config>
<config key="13">
<entry key="datacell" type="xstring" value="org.knime.core.data.def.StringCell"/>
<config key="org.knime.core.data.def.StringCell">
<entry key="StringCell" type="xstring" value="120.0, 120.0, 120.0, 93.0"/>
</config>
</config>
<config key="14">
<entry key="datacell" type="xstring" value="org.knime.core.data.def.StringCell"/>
<config key="org.knime.core.data.def.StringCell">
<entry key="StringCell" type="xstring" value="51.4, 120.0"/>
</config>
</config>
<config key="15">
<entry key="datacell" type="xstring" value="org.knime.core.data.def.StringCell"/>
<config key="org.knime.core.data.def.StringCell">
<entry key="StringCell" type="xstring" value="70.5"/>
</config>
</config>
<config key="16">
<entry key="datacell" type="xstring" value="org.knime.core.data.def.StringCell"/>
<config key="org.knime.core.data.def.StringCell">
<entry key="StringCell" type="xstring" value="120.0, 69.5, 120.0"/>
</config>
</config>
<config key="17">
<entry key="datacell" type="xstring" value="org.knime.core.data.def.StringCell"/>
<config key="org.knime.core.data.def.StringCell">
<entry key="StringCell" type="xstring" value="88.7, 88.7"/>
</config>
</config>
<config key="18">
<entry key="datacell" type="xstring" value="org.knime.core.data.def.StringCell"/>
<config key="org.knime.core.data.def.StringCell">
<entry key="StringCell" type="xstring" value="120.0, 120.0, 120.0"/>
</config>
</config>
<config key="19">
<entry key="datacell" type="xstring" value="org.knime.core.data.def.StringCell"/>
<config key="org.knime.core.data.def.StringCell">
<entry key="StringCell" type="xstring" value="51.4"/>
</config>
</config>
<config key="20">
<entry key="datacell" type="xstring" value="org.knime.core.data.def.StringCell"/>
<config key="org.knime.core.data.def.StringCell">
<entry key="StringCell" type="xstring" value="70.5, 120.0, 120.0"/>
</config>
</config>
<config key="21">
<entry key="datacell" type="xstring" value="org.knime.core.data.def.StringCell"/>
<config key="org.knime.core.data.def.StringCell">
<entry key="StringCell" type="xstring" value="93.0"/>
</config>
</config>
<config key="22">
<entry key="datacell" type="xstring" value="org.knime.core.data.def.StringCell"/>
<config key="org.knime.core.data.def.StringCell">
<entry key="StringCell" type="xstring" value="120.0, 120.0, 69.5"/>
</config>
</config>
<config key="23">
<entry key="datacell" type="xstring" value="org.knime.core.data.def.StringCell"/>
<config key="org.knime.core.data.def.StringCell">
<entry key="StringCell" type="xstring" value="120.0, 76.6"/>
</config>
</config>
<config key="24">
<entry key="datacell" type="xstring" value="org.knime.core.data.def.StringCell"/>
<config key="org.knime.core.data.def.StringCell">
<entry key="StringCell" type="xstring" value="59.6"/>
</config>
</config>
<config key="25">
<entry key="datacell" type="xstring" value="org.knime.core.data.def.StringCell"/>
<config key="org.knime.core.data.def.StringCell">
<entry key="StringCell" type="xstring" value="111.9"/>
</config>
</config>
<config key="26">
<entry key="datacell" type="xstring" value="org.knime.core.data.def.StringCell"/>
<config key="org.knime.core.data.def.StringCell">
<entry key="StringCell" type="xstring" value="10.3, 120.0"/>
</config>
</config>
</config>
</config>
<config key="column_properties"/>
</config>
<config key="column_spec_8">
<entry key="column_name" type="xstring" value="t1/2 [min] (R) (Concatenate*)"/>
<config key="element_names">
<entry key="array-size" type="xint" value="0"/>
</config>
<config key="column_type">
<entry key="cell_class" type="xstring" value="org.knime.core.data.def.StringCell"/>
</config>
<config key="column_domain">
<config key="possible_values">
<entry key="array-size" type="xint" value="27"/>
<config key="0">
<entry key="datacell" type="xstring" value="org.knime.core.data.def.StringCell"/>
<config key="org.knime.core.data.def.StringCell">
<entry key="StringCell" type="xstring" value="120.0, 120.0, 120.0, 93.0"/>
</config>
</config>
<config key="1">
<entry key="datacell" type="xstring" value="org.knime.core.data.def.StringCell"/>
<config key="org.knime.core.data.def.StringCell">
<entry key="StringCell" type="xstring" value="95.2"/>
</config>
</config>
<config key="2">
<entry key="datacell" type="xstring" value="org.knime.core.data.def.StringCell"/>
<config key="org.knime.core.data.def.StringCell">
<entry key="StringCell" type="xstring" value="120.0"/>
</config>
</config>
<config key="3">
<entry key="datacell" type="xstring" value="org.knime.core.data.def.StringCell"/>
<config key="org.knime.core.data.def.StringCell">
<entry key="StringCell" type="xstring" value="17.4"/>
</config>
</config>
<config key="4">
<entry key="datacell" type="xstring" value="org.knime.core.data.def.StringCell"/>
<config key="org.knime.core.data.def.StringCell">
<entry key="StringCell" type="xstring" value="50.8"/>
</config>
</config>
<config key="5">
<entry key="datacell" type="xstring" value="org.knime.core.data.def.StringCell"/>
<config key="org.knime.core.data.def.StringCell">
<entry key="StringCell" type="xstring" value="32.2"/>
</config>
</config>
<config key="6">
<entry key="datacell" type="xstring" value="org.knime.core.data.def.StringCell"/>
<config key="org.knime.core.data.def.StringCell">
<entry key="StringCell" type="xstring" value="103.4"/>
</config>
</config>
<config key="7">
<entry key="datacell" type="xstring" value="org.knime.core.data.def.StringCell"/>
<config key="org.knime.core.data.def.StringCell">
<entry key="StringCell" type="xstring" value="13.3"/>
</config>
</config>
<config key="8">
<entry key="datacell" type="xstring" value="org.knime.core.data.def.StringCell"/>
<config key="org.knime.core.data.def.StringCell">
<entry key="StringCell" type="xstring" value="80.1"/>
</config>
</config>
<config key="9">
<entry key="datacell" type="xstring" value="org.knime.core.data.def.StringCell"/>
<config key="org.knime.core.data.def.StringCell">
<entry key="StringCell" type="xstring" value="69.5"/>
</config>
</config>
<config key="10">
<entry key="datacell" type="xstring" value="org.knime.core.data.def.StringCell"/>
<config key="org.knime.core.data.def.StringCell">
<entry key="StringCell" type="xstring" value="120.0, 69.5, 120.0"/>
</config>
</config>
<config key="11">
<entry key="datacell" type="xstring" value="org.knime.core.data.def.StringCell"/>
<config key="org.knime.core.data.def.StringCell">
<entry key="StringCell" type="xstring" value="10.3"/>
</config>
</config>
<config key="12">
<entry key="datacell" type="xstring" value="org.knime.core.data.def.StringCell"/>
<config key="org.knime.core.data.def.StringCell">
<entry key="StringCell" type="xstring" value="88.7"/>
</config>
</config>
<config key="13">
<entry key="datacell" type="xstring" value="org.knime.core.data.def.StringCell"/>
<config key="org.knime.core.data.def.StringCell">
<entry key="StringCell" type="xstring" value="120.0, 120.0, 120.0, 17.4"/>
</config>
</config>
<config key="14">
<entry key="datacell" type="xstring" value="org.knime.core.data.def.StringCell"/>
<config key="org.knime.core.data.def.StringCell">
<entry key="StringCell" type="xstring" value="88.7, 88.7"/>
</config>
</config>
<config key="15">
<entry key="datacell" type="xstring" value="org.knime.core.data.def.StringCell"/>
<config key="org.knime.core.data.def.StringCell">
<entry key="StringCell" type="xstring" value="70.5"/>
</config>
</config>
<config key="16">
<entry key="datacell" type="xstring" value="org.knime.core.data.def.StringCell"/>
<config key="org.knime.core.data.def.StringCell">
<entry key="StringCell" type="xstring" value="120.0, 120.0, 70.5"/>
</config>
</config>
<config key="17">
<entry key="datacell" type="xstring" value="org.knime.core.data.def.StringCell"/>
<config key="org.knime.core.data.def.StringCell">
<entry key="StringCell" type="xstring" value="51.4, 120.0"/>
</config>
</config>
<config key="18">
<entry key="datacell" type="xstring" value="org.knime.core.data.def.StringCell"/>
<config key="org.knime.core.data.def.StringCell">
<entry key="StringCell" type="xstring" value="120.0, 120.0, 120.0"/>
</config>
</config>
<config key="19">
<entry key="datacell" type="xstring" value="org.knime.core.data.def.StringCell"/>
<config key="org.knime.core.data.def.StringCell">
<entry key="StringCell" type="xstring" value="93.0"/>
</config>
</config>
<config key="20">
<entry key="datacell" type="xstring" value="org.knime.core.data.def.StringCell"/>
<config key="org.knime.core.data.def.StringCell">
<entry key="StringCell" type="xstring" value="120.0, 120.0, 69.5"/>
</config>
</config>
<config key="21">
<entry key="datacell" type="xstring" value="org.knime.core.data.def.StringCell"/>
<config key="org.knime.core.data.def.StringCell">
<entry key="StringCell" type="xstring" value="70.5, 120.0, 120.0"/>
</config>
</config>
<config key="22">
<entry key="datacell" type="xstring" value="org.knime.core.data.def.StringCell"/>
<config key="org.knime.core.data.def.StringCell">
<entry key="StringCell" type="xstring" value="51.4"/>
</config>
</config>
<config key="23">
<entry key="datacell" type="xstring" value="org.knime.core.data.def.StringCell"/>
<config key="org.knime.core.data.def.StringCell">
<entry key="StringCell" type="xstring" value="10.3, 120.0"/>
</config>
</config>
<config key="24">
<entry key="datacell" type="xstring" value="org.knime.core.data.def.StringCell"/>
<config key="org.knime.core.data.def.StringCell">
<entry key="StringCell" type="xstring" value="111.9"/>
</config>
</config>
<config key="25">
<entry key="datacell" type="xstring" value="org.knime.core.data.def.StringCell"/>
<config key="org.knime.core.data.def.StringCell">
<entry key="StringCell" type="xstring" value="59.6"/>
</config>
</config>
<config key="26">
<entry key="datacell" type="xstring" value="org.knime.core.data.def.StringCell"/>
<config key="org.knime.core.data.def.StringCell">
<entry key="StringCell" type="xstring" value="120.0, 76.6"/>
</config>
</config>
</config>
</config>
<config key="column_properties"/>
</config>
<config key="column_spec_9">
<entry key="column_name" type="xstring" value="t1/2 [min] (L-R) (Mean)"/>
<config key="element_names">
<entry key="array-size" type="xint" value="0"/>
</config>
<config key="column_type">
<entry key="cell_class" type="xstring" value="org.knime.core.data.def.DoubleCell"/>
</config>
<config key="column_domain">
<config key="lower_bound">
<entry key="datacell" type="xstring" value="org.knime.core.data.def.DoubleCell"/>
<config key="org.knime.core.data.def.DoubleCell">
<entry key="DoubleCell" type="xdouble" value="-109.7"/>
</config>
</config>
<config key="upper_bound">
<entry key="datacell" type="xstring" value="org.knime.core.data.def.DoubleCell"/>
<config key="org.knime.core.data.def.DoubleCell">
<entry key="DoubleCell" type="xdouble" value="109.7"/>
</config>
</config>
</config>
<config key="column_properties"/>
</config>
<config key="column_spec_10">
<entry key="column_name" type="xstring" value="t1/2 [min] (R-L) (Mean)"/>
<config key="element_names">
<entry key="array-size" type="xint" value="0"/>
</config>
<config key="column_type">
<entry key="cell_class" type="xstring" value="org.knime.core.data.def.DoubleCell"/>
</config>
<config key="column_domain">
<config key="lower_bound">
<entry key="datacell" type="xstring" value="org.knime.core.data.def.DoubleCell"/>
<config key="org.knime.core.data.def.DoubleCell">
<entry key="DoubleCell" type="xdouble" value="-109.7"/>
</config>
</config>
<config key="upper_bound">
<entry key="datacell" type="xstring" value="org.knime.core.data.def.DoubleCell"/>
<config key="org.knime.core.data.def.DoubleCell">
<entry key="DoubleCell" type="xdouble" value="109.7"/>
</config>
</config>
</config>
<config key="column_properties"/>
</config>
<config key="column_spec_11">
<entry key="column_name" type="xstring" value="t1/2 [min] (L/R) (Mean)"/>
<config key="element_names">
<entry key="array-size" type="xint" value="0"/>
</config>
<config key="column_type">
<entry key="cell_class" type="xstring" value="org.knime.core.data.def.DoubleCell"/>
</config>
<config key="column_domain">
<config key="lower_bound">
<entry key="datacell" type="xstring" value="org.knime.core.data.def.DoubleCell"/>
<config key="org.knime.core.data.def.DoubleCell">
<entry key="DoubleCell" type="xdouble" value="0.08583333333333334"/>
</config>
</config>
<config key="upper_bound">
<entry key="datacell" type="xstring" value="org.knime.core.data.def.DoubleCell"/>
<config key="org.knime.core.data.def.DoubleCell">
<entry key="DoubleCell" type="xdouble" value="11.650485436893202"/>
</config>
</config>
</config>
<config key="column_properties"/>
</config>
<config key="column_spec_12">
<entry key="column_name" type="xstring" value="t1/2 [min] (R/L) (Mean)"/>
<config key="element_names">
<entry key="array-size" type="xint" value="0"/>
</config>
<config key="column_type">
<entry key="cell_class" type="xstring" value="org.knime.core.data.def.DoubleCell"/>
</config>
<config key="column_domain">
<config key="lower_bound">
<entry key="datacell" type="xstring" value="org.knime.core.data.def.DoubleCell"/>
<config key="org.knime.core.data.def.DoubleCell">
<entry key="DoubleCell" type="xdouble" value="0.08583333333333334"/>
</config>
</config>
<config key="upper_bound">
<entry key="datacell" type="xstring" value="org.knime.core.data.def.DoubleCell"/>
<config key="org.knime.core.data.def.DoubleCell">
<entry key="DoubleCell" type="xdouble" value="11.650485436893202"/>
</config>
</config>
</config>
<config key="column_properties"/>
</config>
<config key="column_spec_13">
<entry key="column_name" type="xstring" value="t1/2 [min] (L-R) (Standard deviation)"/>
<config key="element_names">
<entry key="array-size" type="xint" value="0"/>
</config>
<config key="column_type">
<entry key="cell_class" type="xstring" value="org.knime.core.data.def.DoubleCell"/>
</config>
<config key="column_domain">
<config key="lower_bound">
<entry key="datacell" type="xstring" value="org.knime.core.data.def.DoubleCell"/>
<config key="org.knime.core.data.def.DoubleCell">
<entry key="DoubleCell" type="xdouble" value="0.0"/>
</config>
</config>
<config key="upper_bound">
<entry key="datacell" type="xstring" value="org.knime.core.data.def.DoubleCell"/>
<config key="org.knime.core.data.def.DoubleCell">
<entry key="DoubleCell" type="xdouble" value="108.25804819966044"/>
</config>
</config>
</config>
<config key="column_properties"/>
</config>
<config key="column_spec_14">
<entry key="column_name" type="xstring" value="t1/2 [min] (R-L) (Standard deviation)"/>
<config key="element_names">
<entry key="array-size" type="xint" value="0"/>
</config>
<config key="column_type">
<entry key="cell_class" type="xstring" value="org.knime.core.data.def.DoubleCell"/>
</config>
<config key="column_domain">
<config key="lower_bound">
<entry key="datacell" type="xstring" value="org.knime.core.data.def.DoubleCell"/>
<config key="org.knime.core.data.def.DoubleCell">
<entry key="DoubleCell" type="xdouble" value="0.0"/>
</config>
</config>
<config key="upper_bound">
<entry key="datacell" type="xstring" value="org.knime.core.data.def.DoubleCell"/>
<config key="org.knime.core.data.def.DoubleCell">
<entry key="DoubleCell" type="xdouble" value="108.25804819966044"/>
</config>
</config>
</config>
<config key="column_properties"/>
</config>
<config key="column_spec_15">
<entry key="column_name" type="xstring" value="t1/2 [min] (L/R) (Standard deviation)"/>
<config key="element_names">
<entry key="array-size" type="xint" value="0"/>
</config>
<config key="column_type">
<entry key="cell_class" type="xstring" value="org.knime.core.data.def.DoubleCell"/>
</config>
<config key="column_domain">
<config key="lower_bound">
<entry key="datacell" type="xstring" value="org.knime.core.data.def.DoubleCell"/>
<config key="org.knime.core.data.def.DoubleCell">
<entry key="DoubleCell" type="xdouble" value="0.0"/>
</config>
</config>
<config key="upper_bound">
<entry key="datacell" type="xstring" value="org.knime.core.data.def.DoubleCell"/>
<config key="org.knime.core.data.def.DoubleCell">
<entry key="DoubleCell" type="xdouble" value="7.786767427884887"/>
</config>
</config>
</config>
<config key="column_properties"/>
</config>
<config key="column_spec_16">
<entry key="column_name" type="xstring" value="t1/2 [min] (R/L) (Standard deviation)"/>
<config key="element_names">
<entry key="array-size" type="xint" value="0"/>
</config>
<config key="column_type">
<entry key="cell_class" type="xstring" value="org.knime.core.data.def.DoubleCell"/>
</config>
<config key="column_domain">
<config key="lower_bound">
<entry key="datacell" type="xstring" value="org.knime.core.data.def.DoubleCell"/>
<config key="org.knime.core.data.def.DoubleCell">
<entry key="DoubleCell" type="xdouble" value="0.0"/>
</config>
</config>
<config key="upper_bound">
<entry key="datacell" type="xstring" value="org.knime.core.data.def.DoubleCell"/>
<config key="org.knime.core.data.def.DoubleCell">
<entry key="DoubleCell" type="xdouble" value="7.786767427884887"/>
</config>
</config>
</config>
<config key="column_properties"/>
</config>
<config key="column_spec_17">
<entry key="column_name" type="xstring" value="ID (Left) (Count)"/>
<config key="element_names">
<entry key="array-size" type="xint" value="0"/>
</config>
<config key="column_type">
<entry key="cell_class" type="xstring" value="org.knime.core.data.def.IntCell"/>
</config>
<config key="column_domain">
<config key="lower_bound">
<entry key="datacell" type="xstring" value="org.knime.core.data.def.IntCell"/>
<config key="org.knime.core.data.def.IntCell">
<entry key="IntCell" type="xint" value="1"/>
</config>
</config>
<config key="upper_bound">
<entry key="datacell" type="xstring" value="org.knime.core.data.def.IntCell"/>
<config key="org.knime.core.data.def.IntCell">
<entry key="IntCell" type="xint" value="4"/>
</config>
</config>
</config>
<config key="column_properties"/>
</config>
<config key="column_spec_18">
<entry key="column_name" type="xstring" value="t1/2 [min] (L) (List*)"/>
<config key="element_names">
<entry key="array-size" type="xint" value="0"/>
</config>
<config key="column_type">
<entry key="cell_class" type="xstring" value="org.knime.core.data.def.DoubleCell"/>
</config>
<config key="column_domain">
<config key="lower_bound">
<entry key="datacell" type="xstring" value="org.knime.core.data.def.DoubleCell"/>
<config key="org.knime.core.data.def.DoubleCell">
<entry key="DoubleCell" type="xdouble" value="10.3"/>
</config>
</config>
<config key="upper_bound">
<entry key="datacell" type="xstring" value="org.knime.core.data.def.DoubleCell"/>
<config key="org.knime.core.data.def.DoubleCell">
<entry key="DoubleCell" type="xdouble" value="111.9"/>
</config>
</config>
</config>
<config key="column_properties"/>
</config>
<config key="column_spec_19">
<entry key="column_name" type="xstring" value="t1/2 [min] (R) (List*)"/>
<config key="element_names">
<entry key="array-size" type="xint" value="0"/>
</config>
<config key="column_type">
<entry key="cell_class" type="xstring" value="org.knime.core.data.def.DoubleCell"/>
</config>
<config key="column_domain">
<config key="lower_bound">
<entry key="datacell" type="xstring" value="org.knime.core.data.def.DoubleCell"/>
<config key="org.knime.core.data.def.DoubleCell">
<entry key="DoubleCell" type="xdouble" value="32.2"/>
</config>
</config>
<config key="upper_bound">
<entry key="datacell" type="xstring" value="org.knime.core.data.def.DoubleCell"/>
<config key="org.knime.core.data.def.DoubleCell">
<entry key="DoubleCell" type="xdouble" value="120.0"/>
</config>
</config>
</config>
<config key="column_properties"/>
</config>
<config key="column_spec_20">
<entry key="column_name" type="xstring" value="ID (Left) (List)"/>
<config key="element_names">
<entry key="array-size" type="xint" value="0"/>
</config>
<config key="column_type">
<entry key="cell_class" type="xstring" value="org.knime.core.data.def.StringCell"/>
</config>
<config key="column_domain">
<config key="possible_values">
<entry key="array-size" type="xint" value="13"/>
<config key="0">
<entry key="datacell" type="xstring" value="org.knime.core.data.def.StringCell"/>
<config key="org.knime.core.data.def.StringCell">
<entry key="StringCell" type="xstring" value="M43"/>
</config>
</config>
<config key="1">
<entry key="datacell" type="xstring" value="org.knime.core.data.def.StringCell"/>
<config key="org.knime.core.data.def.StringCell">
<entry key="StringCell" type="xstring" value="M99"/>
</config>
</config>
<config key="2">
<entry key="datacell" type="xstring" value="org.knime.core.data.def.StringCell"/>
<config key="org.knime.core.data.def.StringCell">
<entry key="StringCell" type="xstring" value="M39"/>
</config>
</config>
<config key="3">
<entry key="datacell" type="xstring" value="org.knime.core.data.def.StringCell"/>
<config key="org.knime.core.data.def.StringCell">
<entry key="StringCell" type="xstring" value="M29"/>
</config>
</config>
<config key="4">
<entry key="datacell" type="xstring" value="org.knime.core.data.def.StringCell"/>
<config key="org.knime.core.data.def.StringCell">
<entry key="StringCell" type="xstring" value="M5"/>
</config>
</config>
<config key="5">
<entry key="datacell" type="xstring" value="org.knime.core.data.def.StringCell"/>
<config key="org.knime.core.data.def.StringCell">
<entry key="StringCell" type="xstring" value="M103"/>
</config>
</config>
<config key="6">
<entry key="datacell" type="xstring" value="org.knime.core.data.def.StringCell"/>
<config key="org.knime.core.data.def.StringCell">
<entry key="StringCell" type="xstring" value="M98"/>
</config>
</config>
<config key="7">
<entry key="datacell" type="xstring" value="org.knime.core.data.def.StringCell"/>
<config key="org.knime.core.data.def.StringCell">
<entry key="StringCell" type="xstring" value="M180"/>
</config>
</config>
<config key="8">
<entry key="datacell" type="xstring" value="org.knime.core.data.def.StringCell"/>
<config key="org.knime.core.data.def.StringCell">
<entry key="StringCell" type="xstring" value="M23"/>
</config>
</config>
<config key="9">
<entry key="datacell" type="xstring" value="org.knime.core.data.def.StringCell"/>
<config key="org.knime.core.data.def.StringCell">
<entry key="StringCell" type="xstring" value="M120"/>
</config>
</config>
<config key="10">
<entry key="datacell" type="xstring" value="org.knime.core.data.def.StringCell"/>
<config key="org.knime.core.data.def.StringCell">
<entry key="StringCell" type="xstring" value="M109"/>
</config>
</config>
<config key="11">
<entry key="datacell" type="xstring" value="org.knime.core.data.def.StringCell"/>
<config key="org.knime.core.data.def.StringCell">
<entry key="StringCell" type="xstring" value="M105"/>
</config>
</config>
<config key="12">
<entry key="datacell" type="xstring" value="org.knime.core.data.def.StringCell"/>
<config key="org.knime.core.data.def.StringCell">
<entry key="StringCell" type="xstring" value="M175"/>
</config>
</config>
</config>
</config>
<config key="column_properties"/>
</config>
<config key="column_spec_21">
<entry key="column_name" type="xstring" value="ID (Right) (List)"/>
<config key="element_names">
<entry key="array-size" type="xint" value="0"/>
</config>
<config key="column_type">
<entry key="cell_class" type="xstring" value="org.knime.core.data.def.StringCell"/>
</config>
<config key="column_domain">
<config key="possible_values">
<entry key="array-size" type="xint" value="14"/>
<config key="0">
<entry key="datacell" type="xstring" value="org.knime.core.data.def.StringCell"/>
<config key="org.knime.core.data.def.StringCell">
<entry key="StringCell" type="xstring" value="M58"/>
</config>
</config>
<config key="1">
<entry key="datacell" type="xstring" value="org.knime.core.data.def.StringCell"/>
<config key="org.knime.core.data.def.StringCell">
<entry key="StringCell" type="xstring" value="M110"/>
</config>
</config>
<config key="2">
<entry key="datacell" type="xstring" value="org.knime.core.data.def.StringCell"/>
<config key="org.knime.core.data.def.StringCell">
<entry key="StringCell" type="xstring" value="M103"/>
</config>
</config>
<config key="3">
<entry key="datacell" type="xstring" value="org.knime.core.data.def.StringCell"/>
<config key="org.knime.core.data.def.StringCell">
<entry key="StringCell" type="xstring" value="M43"/>
</config>
</config>
<config key="4">
<entry key="datacell" type="xstring" value="org.knime.core.data.def.StringCell"/>
<config key="org.knime.core.data.def.StringCell">
<entry key="StringCell" type="xstring" value="M124"/>
</config>
</config>
<config key="5">
<entry key="datacell" type="xstring" value="org.knime.core.data.def.StringCell"/>
<config key="org.knime.core.data.def.StringCell">
<entry key="StringCell" type="xstring" value="M164"/>
</config>
</config>
<config key="6">
<entry key="datacell" type="xstring" value="org.knime.core.data.def.StringCell"/>
<config key="org.knime.core.data.def.StringCell">
<entry key="StringCell" type="xstring" value="M156"/>
</config>
</config>
<config key="7">
<entry key="datacell" type="xstring" value="org.knime.core.data.def.StringCell"/>
<config key="org.knime.core.data.def.StringCell">
<entry key="StringCell" type="xstring" value="M109"/>
</config>
</config>
<config key="8">
<entry key="datacell" type="xstring" value="org.knime.core.data.def.StringCell"/>
<config key="org.knime.core.data.def.StringCell">
<entry key="StringCell" type="xstring" value="M118"/>
</config>
</config>
<config key="9">
<entry key="datacell" type="xstring" value="org.knime.core.data.def.StringCell"/>
<config key="org.knime.core.data.def.StringCell">
<entry key="StringCell" type="xstring" value="M180"/>
</config>
</config>
<config key="10">
<entry key="datacell" type="xstring" value="org.knime.core.data.def.StringCell"/>
<config key="org.knime.core.data.def.StringCell">
<entry key="StringCell" type="xstring" value="M100"/>
</config>
</config>
<config key="11">
<entry key="datacell" type="xstring" value="org.knime.core.data.def.StringCell"/>
<config key="org.knime.core.data.def.StringCell">
<entry key="StringCell" type="xstring" value="M142"/>
</config>
</config>
<config key="12">
<entry key="datacell" type="xstring" value="org.knime.core.data.def.StringCell"/>
<config key="org.knime.core.data.def.StringCell">
<entry key="StringCell" type="xstring" value="M170"/>
</config>
</config>
<config key="13">
<entry key="datacell" type="xstring" value="org.knime.core.data.def.StringCell"/>
<config key="org.knime.core.data.def.StringCell">
<entry key="StringCell" type="xstring" value="M175"/>
</config>
</config>
</config>
</config>
<config key="column_properties"/>
</config>
<config key="column_spec_22">
<entry key="column_name" type="xstring" value="Cond"/>
<config key="element_names">
<entry key="array-size" type="xint" value="0"/>
</config>
<config key="column_type">
<entry key="cell_class" type="xstring" value="org.knime.core.data.def.IntCell"/>
</config>
<config key="column_domain">
<config key="lower_bound">
<entry key="datacell" type="xstring" value="org.knime.core.data.def.IntCell"/>
<config key="org.knime.core.data.def.IntCell">
<entry key="IntCell" type="xint" value="0"/>
</config>
</config>
<config key="upper_bound">
<entry key="datacell" type="xstring" value="org.knime.core.data.def.IntCell"/>
<config key="org.knime.core.data.def.IntCell">
<entry key="IntCell" type="xint" value="1"/>
</config>
</config>
</config>
<config key="column_properties"/>
</config>
<config key="column_spec_23">
<entry key="column_name" type="xstring" value="Prob"/>
<config key="element_names">
<entry key="array-size" type="xint" value="0"/>
</config>
<config key="column_type">
<entry key="cell_class" type="xstring" value="org.knime.core.data.def.DoubleCell"/>
</config>
<config key="column_domain">
<config key="lower_bound">
<entry key="datacell" type="xstring" value="org.knime.core.data.def.DoubleCell"/>
<config key="org.knime.core.data.def.DoubleCell">
<entry key="DoubleCell" type="xdouble" value="0.0"/>
</config>
</config>
<config key="upper_bound">
<entry key="datacell" type="xstring" value="org.knime.core.data.def.DoubleCell"/>
<config key="org.knime.core.data.def.DoubleCell">
<entry key="DoubleCell" type="xdouble" value="1.0"/>
</config>
</config>
</config>
<config key="column_properties"/>
</config>
</config>
