# Supplementary material for: Predicting liver cytosol stability of small molecules
Source: J Cheminform. 2020 Apr 7;12:21. doi: 10.1186/s13321-020-00426-7 (PMC7140498; doi:10.1186/s13321-020-00426-7)
Supplement: Supplementary file 2 — Additional file 2. MMPA KNIME workflow. [file 13321_2020_426_MOESM2_ESM.knwf › MMPA_KNIME_Workflow/Transform_Li (#264)/Math Formula (#4)/port_1/data.xml]

<?xml version="1.0" encoding="UTF-8"?>
<config xmlns="http://www.knime.org/2008/09/XMLConfig" xmlns:xsi="http://www.w3.org/2001/XMLSchema-instance" xsi:schemaLocation="http://www.knime.org/2008/09/XMLConfig http://www.knime.org/XMLConfig_2008_09.xsd" key="table_meta_info">
<entry key="table_ID" type="xint" value="204"/>
<entry key="table_type" type="xstring" value="rearrange_columns_table"/>
<config key="table_references">
<entry key="array-size" type="xint" value="0"/>
</config>
<config key="meta_internal">
<entry key="table_reference_ID" type="xint" value="203"/>
<config key="table_internal_map">
<entry key="array-size" type="xint" value="24"/>
<entry key="0" type="xint" value="0"/>
<entry key="1" type="xint" value="1"/>
<entry key="2" type="xint" value="2"/>
<entry key="3" type="xint" value="3"/>
<entry key="4" type="xint" value="4"/>
<entry key="5" type="xint" value="5"/>
<entry key="6" type="xint" value="6"/>
<entry key="7" type="xint" value="7"/>
<entry key="8" type="xint" value="8"/>
<entry key="9" type="xint" value="9"/>
<entry key="10" type="xint" value="10"/>
<entry key="11" type="xint" value="11"/>
<entry key="12" type="xint" value="12"/>
<entry key="13" type="xint" value="13"/>
<entry key="14" type="xint" value="14"/>
<entry key="15" type="xint" value="15"/>
<entry key="16" type="xint" value="16"/>
<entry key="17" type="xint" value="17"/>
<entry key="18" type="xint" value="18"/>
<entry key="19" type="xint" value="19"/>
<entry key="20" type="xint" value="20"/>
<entry key="21" type="xint" value="21"/>
<entry key="22" type="xint" value="22"/>
<entry key="23" type="xint" value="0"/>
</config>
<config key="table_internal_flags">
<entry key="array-size" type="xint" value="24"/>
<entry key="0" type="xboolean" value="true"/>
<entry key="1" type="xboolean" value="true"/>
<entry key="2" type="xboolean" value="true"/>
<entry key="3" type="xboolean" value="true"/>
<entry key="4" type="xboolean" value="true"/>
<entry key="5" type="xboolean" value="true"/>
<entry key="6" type="xboolean" value="true"/>
<entry key="7" type="xboolean" value="true"/>
<entry key="8" type="xboolean" value="true"/>
<entry key="9" type="xboolean" value="true"/>
<entry key="10" type="xboolean" value="true"/>
<entry key="11" type="xboolean" value="true"/>
<entry key="12" type="xboolean" value="true"/>
<entry key="13" type="xboolean" value="true"/>
<entry key="14" type="xboolean" value="true"/>
<entry key="15" type="xboolean" value="true"/>
<entry key="16" type="xboolean" value="true"/>
<entry key="17" type="xboolean" value="true"/>
<entry key="18" type="xboolean" value="true"/>
<entry key="19" type="xboolean" value="true"/>
<entry key="20" type="xboolean" value="true"/>
<entry key="21" type="xboolean" value="true"/>
<entry key="22" type="xboolean" value="true"/>
<entry key="23" type="xboolean" value="false"/>
</config>
</config>
<entry key="table_file_name" type="xstring" value="data.zip"/>
</config>
