# Supplementary material for: Predicting liver cytosol stability of small molecules
Source: J Cheminform. 2020 Apr 7;12:21. doi: 10.1186/s13321-020-00426-7 (PMC7140498; doi:10.1186/s13321-020-00426-7)
Supplement: Supplementary file 2 — Additional file 2. MMPA KNIME workflow. [file 13321_2020_426_MOESM2_ESM.knwf › MMPA_KNIME_Workflow/Fragments to MMPs (#304)/settings.xml]

<?xml version="1.0" encoding="UTF-8"?>
<config xmlns="http://www.knime.org/2008/09/XMLConfig" xmlns:xsi="http://www.w3.org/2001/XMLSchema-instance" xsi:schemaLocation="http://www.knime.org/2008/09/XMLConfig http://www.knime.org/XMLConfig_2008_09.xsd" key="settings.xml">
<entry key="node_file" type="xstring" value="settings.xml"/>
<config key="flow_stack"/>
<config key="internal_node_subsettings">
<entry key="memory_policy" type="xstring" value="CacheSmallInMemory"/>
</config>
<config key="model">
<config key="Fragment Key Column_Internals">
<entry key="SettingsModelID" type="xstring" value="SMID_string"/>
<entry key="EnabledStatus" type="xboolean" value="true"/>
</config>
<entry key="Fragment Key Column" type="xstring" value="Fragmentation 'Key' (1 bond cuts)"/>
<config key="Fragment Value Column_Internals">
<entry key="SettingsModelID" type="xstring" value="SMID_string"/>
<entry key="EnabledStatus" type="xboolean" value="true"/>
</config>
<entry key="Fragment Value Column" type="xstring" value="Fragmentation 'Value'"/>
<config key="Sorted keys_Internals">
<entry key="SettingsModelID" type="xstring" value="SMID_boolean"/>
<entry key="EnabledStatus" type="xboolean" value="true"/>
</config>
<entry key="Sorted keys" type="xboolean" value="false"/>
<config key="ID Column_Internals">
<entry key="SettingsModelID" type="xstring" value="SMID_string"/>
<entry key="EnabledStatus" type="xboolean" value="true"/>
</config>
<entry key="ID Column" type="xstring" value="ID"/>
<config key="Allow self-transforms_Internals">
<entry key="SettingsModelID" type="xstring" value="SMID_boolean"/>
<entry key="EnabledStatus" type="xboolean" value="true"/>
</config>
<entry key="Allow self-transforms" type="xboolean" value="false"/>
<config key="Allow HiLiting_Internals">
<entry key="SettingsModelID" type="xstring" value="SMID_boolean"/>
<entry key="EnabledStatus" type="xboolean" value="true"/>
</config>
<entry key="Allow HiLiting" type="xboolean" value="false"/>
<config key="Filter by delta HAC_Internals">
<entry key="SettingsModelID" type="xstring" value="SMID_boolean"/>
<entry key="EnabledStatus" type="xboolean" value="true"/>
</config>
<entry key="Filter by delta HAC" type="xboolean" value="true"/>
<config key="HAC Delta Range_Internals">
<entry key="SettingsModelID" type="xstring" value="SMID_intRange"/>
<entry key="EnabledStatus" type="xboolean" value="true"/>
</config>
<config key="HAC Delta Range">
<entry key="MIN" type="xint" value="-3"/>
<entry key="MAX" type="xint" value="3"/>
</config>
<config key="Show delta HAC_Internals">
<entry key="SettingsModelID" type="xstring" value="SMID_boolean"/>
<entry key="EnabledStatus" type="xboolean" value="true"/>
</config>
<entry key="Show delta HAC" type="xboolean" value="true"/>
<config key="Graph Distance Filter Type_Internals">
<entry key="SettingsModelID" type="xstring" value="SMID_string"/>
<entry key="EnabledStatus" type="xboolean" value="false"/>
</config>
<entry key="Graph Distance Filter Type" type="xstring" value="NONE"/>
<config key="Graph Distance Double Filter Cutoff_Internals">
<entry key="SettingsModelID" type="xstring" value="SM Double Bounded Reboundable"/>
<entry key="EnabledStatus" type="xboolean" value="false"/>
</config>
<config key="Graph Distance Double Filter Cutoff">
<entry key="dMin" type="xdouble" value="0.0"/>
<entry key="dMax" type="xdouble" value="1.7976931348623157E308"/>
<entry key="dVal" type="xdouble" value="0.0"/>
</config>
<config key="Graph Distance Integer filter cutoff_Internals">
<entry key="SettingsModelID" type="xstring" value="SM Integer Bounded Reboundable"/>
<entry key="EnabledStatus" type="xboolean" value="false"/>
</config>
<config key="Graph Distance Integer filter cutoff">
<entry key="iMin" type="xint" value="0"/>
<entry key="iMax" type="xint" value="2147483647"/>
<entry key="iVal" type="xint" value="0"/>
</config>
<config key="Graph Dist fp column_Internals">
<entry key="SettingsModelID" type="xstring" value="SMID_string"/>
<entry key="EnabledStatus" type="xboolean" value="false"/>
</config>
<entry key="Graph Dist fp column" type="xstring" isnull="true" value=""/>
<config key="Include graph fp sim or dist_Internals">
<entry key="SettingsModelID" type="xstring" value="SMID_boolean"/>
<entry key="EnabledStatus" type="xboolean" value="false"/>
</config>
<entry key="Include graph fp sim or dist" type="xboolean" value="true"/>
<config key="Left pass through_Internals">
<entry key="SettingsModelID" type="xstring" value="SMID_columnfilter"/>
<entry key="EnabledStatus" type="xboolean" value="true"/>
</config>
<config key="Left pass through">
<entry key="filter-type" type="xstring" value="STANDARD"/>
<config key="included_names">
<entry key="array-size" type="xint" value="3"/>
<entry key="0" type="xstring" value="Attachment point 1 fingerprint"/>
<entry key="1" type="xstring" value="t1/2 [min]"/>
<entry key="2" type="xstring" value="RDKit Mol"/>
</config>
<config key="excluded_names">
<entry key="array-size" type="xint" value="4"/>
<entry key="0" type="xstring" value="ID"/>
<entry key="1" type="xstring" value="Fragmentation 'Key' (1 bond cuts)"/>
<entry key="2" type="xstring" value="Fragmentation 'Value'"/>
<entry key="3" type="xstring" value="Fragmentation Depiction"/>
</config>
<entry key="enforce_option" type="xstring" value="EnforceInclusion"/>
<config key="name_pattern">
<entry key="pattern" type="xstring" value=""/>
<entry key="type" type="xstring" value="Wildcard"/>
<entry key="caseSensitive" type="xboolean" value="true"/>
</config>
<config key="datatype">
<config key="typelist">
<entry key="org.knime.core.data.StringValue" type="xboolean" value="false"/>
<entry key="org.knime.chem.types.SmilesValue" type="xboolean" value="false"/>
<entry key="org.knime.base.data.xml.SvgValue" type="xboolean" value="false"/>
<entry key="org.knime.core.data.vector.bitvector.BitVectorValue" type="xboolean" value="false"/>
<entry key="org.knime.core.data.DoubleValue" type="xboolean" value="false"/>
<entry key="org.rdkit.knime.types.RDKitMolValue" type="xboolean" value="false"/>
<entry key="org.knime.core.data.BooleanValue" type="xboolean" value="false"/>
<entry key="org.knime.core.data.IntValue" type="xboolean" value="false"/>
<entry key="org.knime.core.data.LongValue" type="xboolean" value="false"/>
<entry key="org.knime.core.data.date.DateAndTimeValue" type="xboolean" value="false"/>
</config>
</config>
</config>
<config key="Right pass through_Internals">
<entry key="SettingsModelID" type="xstring" value="SMID_columnfilter"/>
<entry key="EnabledStatus" type="xboolean" value="true"/>
</config>
<config key="Right pass through">
<entry key="filter-type" type="xstring" value="STANDARD"/>
<config key="included_names">
<entry key="array-size" type="xint" value="3"/>
<entry key="0" type="xstring" value="Attachment point 1 fingerprint"/>
<entry key="1" type="xstring" value="t1/2 [min]"/>
<entry key="2" type="xstring" value="RDKit Mol"/>
</config>
<config key="excluded_names">
<entry key="array-size" type="xint" value="4"/>
<entry key="0" type="xstring" value="ID"/>
<entry key="1" type="xstring" value="Fragmentation 'Key' (1 bond cuts)"/>
<entry key="2" type="xstring" value="Fragmentation 'Value'"/>
<entry key="3" type="xstring" value="Fragmentation Depiction"/>
</config>
<entry key="enforce_option" type="xstring" value="EnforceInclusion"/>
<config key="name_pattern">
<entry key="pattern" type="xstring" value=""/>
<entry key="type" type="xstring" value="Wildcard"/>
<entry key="caseSensitive" type="xboolean" value="true"/>
</config>
<config key="datatype">
<config key="typelist">
<entry key="org.knime.core.data.StringValue" type="xboolean" value="false"/>
<entry key="org.knime.chem.types.SmilesValue" type="xboolean" value="false"/>
<entry key="org.knime.base.data.xml.SvgValue" type="xboolean" value="false"/>
<entry key="org.knime.core.data.vector.bitvector.BitVectorValue" type="xboolean" value="false"/>
<entry key="org.knime.core.data.DoubleValue" type="xboolean" value="false"/>
<entry key="org.rdkit.knime.types.RDKitMolValue" type="xboolean" value="false"/>
<entry key="org.knime.core.data.BooleanValue" type="xboolean" value="false"/>
<entry key="org.knime.core.data.IntValue" type="xboolean" value="false"/>
<entry key="org.knime.core.data.LongValue" type="xboolean" value="false"/>
<entry key="org.knime.core.data.date.DateAndTimeValue" type="xboolean" value="false"/>
</config>
</config>
</config>
<config key="L - R_Internals">
<entry key="SettingsModelID" type="xstring" value="SMID_columnfilter"/>
<entry key="EnabledStatus" type="xboolean" value="true"/>
</config>
<config key="L - R">
<entry key="filter-type" type="xstring" value="STANDARD"/>
<config key="included_names">
<entry key="array-size" type="xint" value="1"/>
<entry key="0" type="xstring" value="t1/2 [min]"/>
</config>
<config key="excluded_names">
<entry key="array-size" type="xint" value="0"/>
</config>
<entry key="enforce_option" type="xstring" value="EnforceExclusion"/>
<config key="name_pattern">
<entry key="pattern" type="xstring" value=""/>
<entry key="type" type="xstring" value="Wildcard"/>
<entry key="caseSensitive" type="xboolean" value="true"/>
</config>
<config key="datatype">
<config key="typelist">
<entry key="org.knime.core.data.BooleanValue" type="xboolean" value="false"/>
<entry key="org.knime.core.data.date.DateAndTimeValue" type="xboolean" value="false"/>
<entry key="org.knime.core.data.DoubleValue" type="xboolean" value="false"/>
<entry key="org.knime.core.data.IntValue" type="xboolean" value="false"/>
<entry key="org.knime.core.data.LongValue" type="xboolean" value="false"/>
<entry key="org.knime.core.data.StringValue" type="xboolean" value="false"/>
</config>
</config>
</config>
<config key="R - L_Internals">
<entry key="SettingsModelID" type="xstring" value="SMID_columnfilter"/>
<entry key="EnabledStatus" type="xboolean" value="true"/>
</config>
<config key="R - L">
<entry key="filter-type" type="xstring" value="STANDARD"/>
<config key="included_names">
<entry key="array-size" type="xint" value="1"/>
<entry key="0" type="xstring" value="t1/2 [min]"/>
</config>
<config key="excluded_names">
<entry key="array-size" type="xint" value="0"/>
</config>
<entry key="enforce_option" type="xstring" value="EnforceExclusion"/>
<config key="name_pattern">
<entry key="pattern" type="xstring" value=""/>
<entry key="type" type="xstring" value="Wildcard"/>
<entry key="caseSensitive" type="xboolean" value="true"/>
</config>
<config key="datatype">
<config key="typelist">
<entry key="org.knime.core.data.BooleanValue" type="xboolean" value="false"/>
<entry key="org.knime.core.data.date.DateAndTimeValue" type="xboolean" value="false"/>
<entry key="org.knime.core.data.DoubleValue" type="xboolean" value="false"/>
<entry key="org.knime.core.data.IntValue" type="xboolean" value="false"/>
<entry key="org.knime.core.data.LongValue" type="xboolean" value="false"/>
<entry key="org.knime.core.data.StringValue" type="xboolean" value="false"/>
</config>
</config>
</config>
<config key="L / R_Internals">
<entry key="SettingsModelID" type="xstring" value="SMID_columnfilter"/>
<entry key="EnabledStatus" type="xboolean" value="true"/>
</config>
<config key="L / R">
<entry key="filter-type" type="xstring" value="STANDARD"/>
<config key="included_names">
<entry key="array-size" type="xint" value="1"/>
<entry key="0" type="xstring" value="t1/2 [min]"/>
</config>
<config key="excluded_names">
<entry key="array-size" type="xint" value="0"/>
</config>
<entry key="enforce_option" type="xstring" value="EnforceExclusion"/>
<config key="name_pattern">
<entry key="pattern" type="xstring" value=""/>
<entry key="type" type="xstring" value="Wildcard"/>
<entry key="caseSensitive" type="xboolean" value="true"/>
</config>
<config key="datatype">
<config key="typelist">
<entry key="org.knime.core.data.BooleanValue" type="xboolean" value="false"/>
<entry key="org.knime.core.data.date.DateAndTimeValue" type="xboolean" value="false"/>
<entry key="org.knime.core.data.DoubleValue" type="xboolean" value="false"/>
<entry key="org.knime.core.data.IntValue" type="xboolean" value="false"/>
<entry key="org.knime.core.data.LongValue" type="xboolean" value="false"/>
<entry key="org.knime.core.data.StringValue" type="xboolean" value="false"/>
</config>
</config>
</config>
<config key="R / L_Internals">
<entry key="SettingsModelID" type="xstring" value="SMID_columnfilter"/>
<entry key="EnabledStatus" type="xboolean" value="true"/>
</config>
<config key="R / L">
<entry key="filter-type" type="xstring" value="STANDARD"/>
<config key="included_names">
<entry key="array-size" type="xint" value="1"/>
<entry key="0" type="xstring" value="t1/2 [min]"/>
</config>
<config key="excluded_names">
<entry key="array-size" type="xint" value="0"/>
</config>
<entry key="enforce_option" type="xstring" value="EnforceExclusion"/>
<config key="name_pattern">
<entry key="pattern" type="xstring" value=""/>
<entry key="type" type="xstring" value="Wildcard"/>
<entry key="caseSensitive" type="xboolean" value="true"/>
</config>
<config key="datatype">
<config key="typelist">
<entry key="org.knime.core.data.BooleanValue" type="xboolean" value="false"/>
<entry key="org.knime.core.data.date.DateAndTimeValue" type="xboolean" value="false"/>
<entry key="org.knime.core.data.DoubleValue" type="xboolean" value="false"/>
<entry key="org.knime.core.data.IntValue" type="xboolean" value="false"/>
<entry key="org.knime.core.data.LongValue" type="xboolean" value="false"/>
<entry key="org.knime.core.data.StringValue" type="xboolean" value="false"/>
</config>
</config>
</config>
<config key="Output fragment key_Internals">
<entry key="SettingsModelID" type="xstring" value="SMID_boolean"/>
<entry key="EnabledStatus" type="xboolean" value="true"/>
</config>
<entry key="Output fragment key" type="xboolean" value="true"/>
<config key="Output changing HA counts_Internals">
<entry key="SettingsModelID" type="xstring" value="SMID_boolean"/>
<entry key="EnabledStatus" type="xboolean" value="true"/>
</config>
<entry key="Output changing HA counts" type="xboolean" value="true"/>
<config key="Output changing / unchanging HA ratios_Internals">
<entry key="SettingsModelID" type="xstring" value="SMID_boolean"/>
<entry key="EnabledStatus" type="xboolean" value="true"/>
</config>
<entry key="Output changing / unchanging HA ratios" type="xboolean" value="false"/>
<config key="Show Reverse Transforms_Internals">
<entry key="SettingsModelID" type="xstring" value="SMID_boolean"/>
<entry key="EnabledStatus" type="xboolean" value="true"/>
</config>
<entry key="Show Reverse Transforms" type="xboolean" value="true"/>
<config key="Include Reaction SMARTS_Internals">
<entry key="SettingsModelID" type="xstring" value="SMID_boolean"/>
<entry key="EnabledStatus" type="xboolean" value="true"/>
</config>
<entry key="Include Reaction SMARTS" type="xboolean" value="true"/>
<config key="Required acyclic_Internals">
<entry key="SettingsModelID" type="xstring" value="SMID_boolean"/>
<entry key="EnabledStatus" type="xboolean" value="true"/>
</config>
<entry key="Required acyclic" type="xboolean" value="true"/>
</config>
<config key="nodeAnnotation">
<entry key="text" type="xstring" value="test set %%00010MMPs"/>
<entry key="bgcolor" type="xint" value="16777215"/>
<entry key="x-coordinate" type="xint" value="548"/>
<entry key="y-coordinate" type="xint" value="179"/>
<entry key="width" type="xint" value="104"/>
<entry key="height" type="xint" value="26"/>
<entry key="alignment" type="xstring" value="CENTER"/>
<entry key="borderSize" type="xint" value="0"/>
<entry key="borderColor" type="xint" value="16777215"/>
<entry key="defFontSize" type="xint" value="11"/>
<entry key="annotation-version" type="xint" value="20151123"/>
<config key="styles"/>
</config>
<entry key="customDescription" type="xstring" isnull="true" value=""/>
<entry key="state" type="xstring" value="EXECUTED"/>
<entry key="factory" type="xstring" value="com.vernalis.knime.mmp.nodes.pairgen.frag2pair.Frag2Pair3NodeFactory"/>
<entry key="node-name" type="xstring" value="Fragments to MMPs"/>
<entry key="node-bundle-name" type="xstring" value="Vernalis Chemistry Matched-Molecular Pairs extension for KNIME Workbench"/>
<entry key="node-bundle-symbolic-name" type="xstring" value="com.vernalis.knime.chem.mmp"/>
<entry key="node-bundle-vendor" type="xstring" value="Vernalis (R&amp;D), UK"/>
<entry key="node-bundle-version" type="xstring" value="1.18.1.v201812201446"/>
<entry key="node-feature-name" type="xstring" value="Vernalis KNIME Nodes"/>
<entry key="node-feature-symbolic-name" type="xstring" value="com.vernalis.knime.feature.feature.group"/>
<entry key="node-feature-vendor" type="xstring" value="Vernalis"/>
<entry key="node-feature-version" type="xstring" value="1.18.1.v201812201446"/>
<config key="factory_settings"/>
<entry key="name" type="xstring" value="Fragments to MMPs"/>
<entry key="hasContent" type="xboolean" value="true"/>
<entry key="isInactive" type="xboolean" value="false"/>
<config key="ports">
<config key="port_1">
<entry key="index" type="xint" value="1"/>
<entry key="port_spec_class" type="xstring" value="org.knime.core.data.DataTableSpec"/>
<entry key="port_object_class" type="xstring" value="org.knime.core.node.BufferedDataTable"/>
<entry key="port_object_summary" type="xstring" value="Rows: 86, Cols: 20"/>
<entry key="port_dir_location" type="xstring" value="port_1"/>
</config>
</config>
<config key="filestores">
<entry key="file_store_location" type="xstring" isnull="true" value=""/>
<entry key="file_store_id" type="xstring" value="920290e1-717d-4836-b873-a1601f7225d8"/>
</config>
</config>
