# Supplementary material for: Predicting liver cytosol stability of small molecules
Source: J Cheminform. 2020 Apr 7;12:21. doi: 10.1186/s13321-020-00426-7 (PMC7140498; doi:10.1186/s13321-020-00426-7)
Supplement: Supplementary file 2 — Additional file 2. MMPA KNIME workflow. [file 13321_2020_426_MOESM2_ESM.knwf › MMPA_KNIME_Workflow/Sorter (#280)/port_1/data.xml]

<?xml version="1.0" encoding="UTF-8"?>
<config xmlns="http://www.knime.org/2008/09/XMLConfig" xmlns:xsi="http://www.w3.org/2001/XMLSchema-instance" xsi:schemaLocation="http://www.knime.org/2008/09/XMLConfig http://www.knime.org/XMLConfig_2008_09.xsd" key="table_meta_info">
<entry key="table_ID" type="xint" value="654"/>
<entry key="table_type" type="xstring" value="container_table"/>
<entry key="table_file_name" type="xstring" value="data.zip"/>
</config>
