# Supplementary material for: Predicting liver cytosol stability of small molecules
Source: J Cheminform. 2020 Apr 7;12:21. doi: 10.1186/s13321-020-00426-7 (PMC7140498; doi:10.1186/s13321-020-00426-7)
Supplement: Supplementary file 2 — Additional file 2. MMPA KNIME workflow. [file 13321_2020_426_MOESM2_ESM.knwf › MMPA_KNIME_Workflow/Renderer to Image (#268)/port_1/spec.xml]

<?xml version="1.0" encoding="UTF-8"?>
<config xmlns="http://www.knime.org/2008/09/XMLConfig" xmlns:xsi="http://www.w3.org/2001/XMLSchema-instance" xsi:schemaLocation="http://www.knime.org/2008/09/XMLConfig http://www.knime.org/XMLConfig_2008_09.xsd" key="spec.xml">
<entry key="spec_name" type="xstring" value="default"/>
<entry key="number_columns" type="xint" value="5"/>
<config key="column_spec_0">
<entry key="column_name" type="xstring" value="ID (Left) (List)"/>
<config key="element_names">
<entry key="array-size" type="xint" value="0"/>
</config>
<config key="column_type">
<entry key="cell_class" type="xstring" value="org.knime.core.data.def.StringCell"/>
</config>
<config key="column_domain">
<config key="possible_values">
<entry key="array-size" type="xint" value="20"/>
<config key="0">
<entry key="datacell" type="xstring" value="org.knime.core.data.def.StringCell"/>
<config key="org.knime.core.data.def.StringCell">
<entry key="StringCell" type="xstring" value="M138"/>
</config>
</config>
<config key="1">
<entry key="datacell" type="xstring" value="org.knime.core.data.def.StringCell"/>
<config key="org.knime.core.data.def.StringCell">
<entry key="StringCell" type="xstring" value="M4"/>
</config>
</config>
<config key="2">
<entry key="datacell" type="xstring" value="org.knime.core.data.def.StringCell"/>
<config key="org.knime.core.data.def.StringCell">
<entry key="StringCell" type="xstring" value="M95"/>
</config>
</config>
<config key="3">
<entry key="datacell" type="xstring" value="org.knime.core.data.def.StringCell"/>
<config key="org.knime.core.data.def.StringCell">
<entry key="StringCell" type="xstring" value="M8"/>
</config>
</config>
<config key="4">
<entry key="datacell" type="xstring" value="org.knime.core.data.def.StringCell"/>
<config key="org.knime.core.data.def.StringCell">
<entry key="StringCell" type="xstring" value="M104"/>
</config>
</config>
<config key="5">
<entry key="datacell" type="xstring" value="org.knime.core.data.def.StringCell"/>
<config key="org.knime.core.data.def.StringCell">
<entry key="StringCell" type="xstring" value="M41"/>
</config>
</config>
<config key="6">
<entry key="datacell" type="xstring" value="org.knime.core.data.def.StringCell"/>
<config key="org.knime.core.data.def.StringCell">
<entry key="StringCell" type="xstring" value="M40"/>
</config>
</config>
<config key="7">
<entry key="datacell" type="xstring" value="org.knime.core.data.def.StringCell"/>
<config key="org.knime.core.data.def.StringCell">
<entry key="StringCell" type="xstring" value="M30"/>
</config>
</config>
<config key="8">
<entry key="datacell" type="xstring" value="org.knime.core.data.def.StringCell"/>
<config key="org.knime.core.data.def.StringCell">
<entry key="StringCell" type="xstring" value="M3"/>
</config>
</config>
<config key="9">
<entry key="datacell" type="xstring" value="org.knime.core.data.def.StringCell"/>
<config key="org.knime.core.data.def.StringCell">
<entry key="StringCell" type="xstring" value="M13"/>
</config>
</config>
<config key="10">
<entry key="datacell" type="xstring" value="org.knime.core.data.def.StringCell"/>
<config key="org.knime.core.data.def.StringCell">
<entry key="StringCell" type="xstring" value="M24"/>
</config>
</config>
<config key="11">
<entry key="datacell" type="xstring" value="org.knime.core.data.def.StringCell"/>
<config key="org.knime.core.data.def.StringCell">
<entry key="StringCell" type="xstring" value="M21"/>
</config>
</config>
<config key="12">
<entry key="datacell" type="xstring" value="org.knime.core.data.def.StringCell"/>
<config key="org.knime.core.data.def.StringCell">
<entry key="StringCell" type="xstring" value="M45"/>
</config>
</config>
<config key="13">
<entry key="datacell" type="xstring" value="org.knime.core.data.def.StringCell"/>
<config key="org.knime.core.data.def.StringCell">
<entry key="StringCell" type="xstring" value="M25"/>
</config>
</config>
<config key="14">
<entry key="datacell" type="xstring" value="org.knime.core.data.def.StringCell"/>
<config key="org.knime.core.data.def.StringCell">
<entry key="StringCell" type="xstring" value="M14"/>
</config>
</config>
<config key="15">
<entry key="datacell" type="xstring" value="org.knime.core.data.def.StringCell"/>
<config key="org.knime.core.data.def.StringCell">
<entry key="StringCell" type="xstring" value="M10"/>
</config>
</config>
<config key="16">
<entry key="datacell" type="xstring" value="org.knime.core.data.def.StringCell"/>
<config key="org.knime.core.data.def.StringCell">
<entry key="StringCell" type="xstring" value="M6"/>
</config>
</config>
<config key="17">
<entry key="datacell" type="xstring" value="org.knime.core.data.def.StringCell"/>
<config key="org.knime.core.data.def.StringCell">
<entry key="StringCell" type="xstring" value="M32"/>
</config>
</config>
<config key="18">
<entry key="datacell" type="xstring" value="org.knime.core.data.def.StringCell"/>
<config key="org.knime.core.data.def.StringCell">
<entry key="StringCell" type="xstring" value="M20"/>
</config>
</config>
<config key="19">
<entry key="datacell" type="xstring" value="org.knime.core.data.def.StringCell"/>
<config key="org.knime.core.data.def.StringCell">
<entry key="StringCell" type="xstring" value="M18"/>
</config>
</config>
</config>
</config>
<config key="column_properties"/>
</config>
<config key="column_spec_1">
<entry key="column_name" type="xstring" value="Transformation Reaction SMARTS (#1)"/>
<config key="element_names">
<entry key="array-size" type="xint" value="0"/>
</config>
<config key="column_type">
<entry key="cell_class" type="xstring" value="org.knime.chem.types.SmartsCell"/>
</config>
<config key="column_domain"/>
<config key="column_properties"/>
</config>
<config key="column_spec_2">
<entry key="column_name" type="xstring" value="t1/2 [min] (L) (List*) (#1)"/>
<config key="element_names">
<entry key="array-size" type="xint" value="0"/>
</config>
<config key="column_type">
<entry key="cell_class" type="xstring" value="org.knime.core.data.def.DoubleCell"/>
</config>
<config key="column_domain">
<config key="lower_bound">
<entry key="datacell" type="xstring" value="org.knime.core.data.def.DoubleCell"/>
<config key="org.knime.core.data.def.DoubleCell">
<entry key="DoubleCell" type="xdouble" value="10.3"/>
</config>
</config>
<config key="upper_bound">
<entry key="datacell" type="xstring" value="org.knime.core.data.def.DoubleCell"/>
<config key="org.knime.core.data.def.DoubleCell">
<entry key="DoubleCell" type="xdouble" value="111.9"/>
</config>
</config>
</config>
<config key="column_properties"/>
</config>
<config key="column_spec_3">
<entry key="column_name" type="xstring" value="t1/2 [min] (R) (List*) (#1)"/>
<config key="element_names">
<entry key="array-size" type="xint" value="0"/>
</config>
<config key="column_type">
<entry key="cell_class" type="xstring" value="org.knime.core.data.def.DoubleCell"/>
</config>
<config key="column_domain">
<config key="lower_bound">
<entry key="datacell" type="xstring" value="org.knime.core.data.def.DoubleCell"/>
<config key="org.knime.core.data.def.DoubleCell">
<entry key="DoubleCell" type="xdouble" value="32.2"/>
</config>
</config>
<config key="upper_bound">
<entry key="datacell" type="xstring" value="org.knime.core.data.def.DoubleCell"/>
<config key="org.knime.core.data.def.DoubleCell">
<entry key="DoubleCell" type="xdouble" value="120.0"/>
</config>
</config>
</config>
<config key="column_properties"/>
</config>
<config key="column_spec_4">
<entry key="column_name" type="xstring" value="Transformation Reaction"/>
<config key="element_names">
<entry key="array-size" type="xint" value="0"/>
</config>
<config key="column_type">
<entry key="cell_class" type="xstring" value="org.knime.core.data.image.png.PNGImageCell"/>
</config>
<config key="column_domain"/>
<config key="column_properties"/>
</config>
</config>
