# Supplementary material for: Predicting liver cytosol stability of small molecules
Source: J Cheminform. 2020 Apr 7;12:21. doi: 10.1186/s13321-020-00426-7 (PMC7140498; doi:10.1186/s13321-020-00426-7)
Supplement: Supplementary file 2 — Additional file 2. MMPA KNIME workflow. [file 13321_2020_426_MOESM2_ESM.knwf › MMPA_KNIME_Workflow/workflow.knime]

<?xml version="1.0" encoding="UTF-8"?>
<config xmlns="http://www.knime.org/2008/09/XMLConfig" xmlns:xsi="http://www.w3.org/2001/XMLSchema-instance" xsi:schemaLocation="http://www.knime.org/2008/09/XMLConfig http://www.knime.org/XMLConfig_2008_09.xsd" key="workflow.knime">
<entry key="created_by" type="xstring" value="3.7.1.v201901281154"/>
<entry key="created_by_nightly" type="xboolean" value="false"/>
<entry key="version" type="xstring" value="3.7.0"/>
<entry key="name" type="xstring" isnull="true" value=""/>
<config key="authorInformation">
<entry key="authored-by" type="xstring" value="siramshettyv2"/>
<entry key="authored-when" type="xstring" value="2019-06-10 13:50:12 -0400"/>
<entry key="lastEdited-by" type="xstring" value="siramshettyv2"/>
<entry key="lastEdited-when" type="xstring" value="2019-06-24 18:49:09 -0400"/>
</config>
<entry key="customDescription" type="xstring" isnull="true" value=""/>
<entry key="state" type="xstring" value="EXECUTED"/>
<config key="workflow_credentials"/>
<config key="annotations">
<config key="annotation_0">
<entry key="text" type="xstring" value="Notes%%00010%%00010This workflow is an illustration of the MMPA performed on the training dataset in this study. For illustration purpose, we use the external set compounds as input.%%00010%%00010Input:%%00010%%00010%%00009Structure-metabolism data comprising compound identifiers, structures and stability data (i.e. half-life in minutes)%%00010%%00010Output:%%00010%%00010%%000091a. Training set transforms%%00010%%00010%%000091b. Test set transforms%%00010%%00010%%000092a. Switch transforms - those transforms that result in a switch from unstable (&lt;= 30 minutes) to stable (&gt; 30 minutes) category%%00010%%00010%%000092b. Shift transforms - those transforms that result in an increase in half-life by at least 1.5 times"/>
<entry key="bgcolor" type="xint" value="16777215"/>
<entry key="x-coordinate" type="xint" value="-20"/>
<entry key="y-coordinate" type="xint" value="20"/>
<entry key="width" type="xint" value="1581"/>
<entry key="height" type="xint" value="281"/>
<entry key="alignment" type="xstring" value="LEFT"/>
<entry key="borderSize" type="xint" value="10"/>
<entry key="borderColor" type="xint" value="16766976"/>
<entry key="defFontSize" type="xint" value="11"/>
<entry key="annotation-version" type="xint" value="20151123"/>
<config key="styles">
<config key="style_0">
<entry key="start" type="xint" value="0"/>
<entry key="length" type="xint" value="5"/>
<entry key="fontname" type="xstring" value="Arial"/>
<entry key="fontstyle" type="xint" value="1"/>
<entry key="fontsize" type="xint" value="12"/>
<entry key="fgcolor" type="xint" value="0"/>
</config>
<config key="style_1">
<entry key="start" type="xint" value="5"/>
<entry key="length" type="xint" value="592"/>
<entry key="fontname" type="xstring" value="Arial"/>
<entry key="fontstyle" type="xint" value="0"/>
<entry key="fontsize" type="xint" value="12"/>
<entry key="fgcolor" type="xint" value="0"/>
</config>
</config>
</config>
</config>
<config key="nodes">
<config key="node_1">
<entry key="id" type="xint" value="1"/>
<entry key="node_settings_file" type="xstring" value="File Reader (#1)/settings.xml"/>
<entry key="node_is_meta" type="xboolean" value="false"/>
<entry key="node_type" type="xstring" value="NativeNode"/>
<entry key="ui_classname" type="xstring" value="org.knime.core.node.workflow.NodeUIInformation"/>
<config key="ui_settings">
<config key="extrainfo.node.bounds">
<entry key="array-size" type="xint" value="4"/>
<entry key="0" type="xint" value="4"/>
<entry key="1" type="xint" value="477"/>
<entry key="2" type="xint" value="66"/>
<entry key="3" type="xint" value="76"/>
</config>
</config>
</config>
<config key="node_264">
<entry key="id" type="xint" value="264"/>
<entry key="node_settings_file" type="xstring" value="Transform_Li (#264)/workflow.knime"/>
<entry key="node_is_meta" type="xboolean" value="true"/>
<entry key="node_type" type="xstring" value="MetaNode"/>
<entry key="ui_classname" type="xstring" value="org.knime.core.node.workflow.NodeUIInformation"/>
<config key="ui_settings">
<config key="extrainfo.node.bounds">
<entry key="array-size" type="xint" value="4"/>
<entry key="0" type="xint" value="824"/>
<entry key="1" type="xint" value="398"/>
<entry key="2" type="xint" value="88"/>
<entry key="3" type="xint" value="63"/>
</config>
</config>
</config>
<config key="node_265">
<entry key="id" type="xint" value="265"/>
<entry key="node_settings_file" type="xstring" value="GroupBy (#265)/settings.xml"/>
<entry key="node_is_meta" type="xboolean" value="false"/>
<entry key="node_type" type="xstring" value="NativeNode"/>
<entry key="ui_classname" type="xstring" value="org.knime.core.node.workflow.NodeUIInformation"/>
<config key="ui_settings">
<config key="extrainfo.node.bounds">
<entry key="array-size" type="xint" value="4"/>
<entry key="0" type="xint" value="624"/>
<entry key="1" type="xint" value="558"/>
<entry key="2" type="xint" value="52"/>
<entry key="3" type="xint" value="76"/>
</config>
</config>
</config>
<config key="node_266">
<entry key="id" type="xint" value="266"/>
<entry key="node_settings_file" type="xstring" value="Column Rename (#266)/settings.xml"/>
<entry key="node_is_meta" type="xboolean" value="false"/>
<entry key="node_type" type="xstring" value="NativeNode"/>
<entry key="ui_classname" type="xstring" value="org.knime.core.node.workflow.NodeUIInformation"/>
<config key="ui_settings">
<config key="extrainfo.node.bounds">
<entry key="array-size" type="xint" value="4"/>
<entry key="0" type="xint" value="1304"/>
<entry key="1" type="xint" value="477"/>
<entry key="2" type="xint" value="95"/>
<entry key="3" type="xint" value="76"/>
</config>
</config>
</config>
<config key="node_267">
<entry key="id" type="xint" value="267"/>
<entry key="node_settings_file" type="xstring" value="Column Resorter (#267)/settings.xml"/>
<entry key="node_is_meta" type="xboolean" value="false"/>
<entry key="node_type" type="xstring" value="NativeNode"/>
<entry key="ui_classname" type="xstring" value="org.knime.core.node.workflow.NodeUIInformation"/>
<config key="ui_settings">
<config key="extrainfo.node.bounds">
<entry key="array-size" type="xint" value="4"/>
<entry key="0" type="xint" value="1404"/>
<entry key="1" type="xint" value="477"/>
<entry key="2" type="xint" value="99"/>
<entry key="3" type="xint" value="76"/>
</config>
</config>
</config>
<config key="node_268">
<entry key="id" type="xint" value="268"/>
<entry key="node_settings_file" type="xstring" value="Renderer to Image (#268)/settings.xml"/>
<entry key="node_is_meta" type="xboolean" value="false"/>
<entry key="node_type" type="xstring" value="NativeNode"/>
<entry key="ui_classname" type="xstring" value="org.knime.core.node.workflow.NodeUIInformation"/>
<config key="ui_settings">
<config key="extrainfo.node.bounds">
<entry key="array-size" type="xint" value="4"/>
<entry key="0" type="xint" value="1104"/>
<entry key="1" type="xint" value="477"/>
<entry key="2" type="xint" value="106"/>
<entry key="3" type="xint" value="76"/>
</config>
</config>
</config>
<config key="node_273">
<entry key="id" type="xint" value="273"/>
<entry key="node_settings_file" type="xstring" value="Renderer to Image (#273)/settings.xml"/>
<entry key="node_is_meta" type="xboolean" value="false"/>
<entry key="node_type" type="xstring" value="NativeNode"/>
<entry key="ui_classname" type="xstring" value="org.knime.core.node.workflow.NodeUIInformation"/>
<config key="ui_settings">
<config key="extrainfo.node.bounds">
<entry key="array-size" type="xint" value="4"/>
<entry key="0" type="xint" value="1104"/>
<entry key="1" type="xint" value="337"/>
<entry key="2" type="xint" value="106"/>
<entry key="3" type="xint" value="76"/>
</config>
</config>
</config>
<config key="node_277">
<entry key="id" type="xint" value="277"/>
<entry key="node_settings_file" type="xstring" value="Column Filter (#277)/settings.xml"/>
<entry key="node_is_meta" type="xboolean" value="false"/>
<entry key="node_type" type="xstring" value="NativeNode"/>
<entry key="ui_classname" type="xstring" value="org.knime.core.node.workflow.NodeUIInformation"/>
<config key="ui_settings">
<config key="extrainfo.node.bounds">
<entry key="array-size" type="xint" value="4"/>
<entry key="0" type="xint" value="1004"/>
<entry key="1" type="xint" value="477"/>
<entry key="2" type="xint" value="78"/>
<entry key="3" type="xint" value="76"/>
</config>
</config>
</config>
<config key="node_280">
<entry key="id" type="xint" value="280"/>
<entry key="node_settings_file" type="xstring" value="Sorter (#280)/settings.xml"/>
<entry key="node_is_meta" type="xboolean" value="false"/>
<entry key="node_type" type="xstring" value="NativeNode"/>
<entry key="ui_classname" type="xstring" value="org.knime.core.node.workflow.NodeUIInformation"/>
<config key="ui_settings">
<config key="extrainfo.node.bounds">
<entry key="array-size" type="xint" value="4"/>
<entry key="0" type="xint" value="1304"/>
<entry key="1" type="xint" value="337"/>
<entry key="2" type="xint" value="50"/>
<entry key="3" type="xint" value="76"/>
</config>
</config>
</config>
<config key="node_281">
<entry key="id" type="xint" value="281"/>
<entry key="node_settings_file" type="xstring" value="Column to Grid (#281)/settings.xml"/>
<entry key="node_is_meta" type="xboolean" value="false"/>
<entry key="node_type" type="xstring" value="NativeNode"/>
<entry key="ui_classname" type="xstring" value="org.knime.core.node.workflow.NodeUIInformation"/>
<config key="ui_settings">
<config key="extrainfo.node.bounds">
<entry key="array-size" type="xint" value="4"/>
<entry key="0" type="xint" value="1404"/>
<entry key="1" type="xint" value="337"/>
<entry key="2" type="xint" value="89"/>
<entry key="3" type="xint" value="76"/>
</config>
</config>
</config>
<config key="node_283">
<entry key="id" type="xint" value="283"/>
<entry key="node_settings_file" type="xstring" value="MMP Molecule Fragment _RDKit_ (#283)/settings.xml"/>
<entry key="node_is_meta" type="xboolean" value="false"/>
<entry key="node_type" type="xstring" value="NativeNode"/>
<entry key="ui_classname" type="xstring" value="org.knime.core.node.workflow.NodeUIInformation"/>
<config key="ui_settings">
<config key="extrainfo.node.bounds">
<entry key="array-size" type="xint" value="4"/>
<entry key="0" type="xint" value="424"/>
<entry key="1" type="xint" value="558"/>
<entry key="2" type="xint" value="101"/>
<entry key="3" type="xint" value="89"/>
</config>
</config>
</config>
<config key="node_285">
<entry key="id" type="xint" value="285"/>
<entry key="node_settings_file" type="xstring" value="Partitioning (#285)/settings.xml"/>
<entry key="node_is_meta" type="xboolean" value="false"/>
<entry key="node_type" type="xstring" value="NativeNode"/>
<entry key="ui_classname" type="xstring" value="org.knime.core.node.workflow.NodeUIInformation"/>
<config key="ui_settings">
<config key="extrainfo.node.bounds">
<entry key="array-size" type="xint" value="4"/>
<entry key="0" type="xint" value="324"/>
<entry key="1" type="xint" value="477"/>
<entry key="2" type="xint" value="68"/>
<entry key="3" type="xint" value="76"/>
</config>
</config>
</config>
<config key="node_289">
<entry key="id" type="xint" value="289"/>
<entry key="node_settings_file" type="xstring" value="Fragments to MMPs (#289)/settings.xml"/>
<entry key="node_is_meta" type="xboolean" value="false"/>
<entry key="node_type" type="xstring" value="NativeNode"/>
<entry key="ui_classname" type="xstring" value="org.knime.core.node.workflow.NodeUIInformation"/>
<config key="ui_settings">
<config key="extrainfo.node.bounds">
<entry key="array-size" type="xint" value="4"/>
<entry key="0" type="xint" value="524"/>
<entry key="1" type="xint" value="558"/>
<entry key="2" type="xint" value="115"/>
<entry key="3" type="xint" value="76"/>
</config>
</config>
</config>
<config key="node_290">
<entry key="id" type="xint" value="290"/>
<entry key="node_settings_file" type="xstring" value="Transform_Li (#290)/workflow.knime"/>
<entry key="node_is_meta" type="xboolean" value="true"/>
<entry key="node_type" type="xstring" value="MetaNode"/>
<entry key="ui_classname" type="xstring" value="org.knime.core.node.workflow.NodeUIInformation"/>
<config key="ui_settings">
<config key="extrainfo.node.bounds">
<entry key="array-size" type="xint" value="4"/>
<entry key="0" type="xint" value="824"/>
<entry key="1" type="xint" value="558"/>
<entry key="2" type="xint" value="88"/>
<entry key="3" type="xint" value="63"/>
</config>
</config>
</config>
<config key="node_291">
<entry key="id" type="xint" value="291"/>
<entry key="node_settings_file" type="xstring" value="Java Snippet Row Filter (#291)/settings.xml"/>
<entry key="node_is_meta" type="xboolean" value="false"/>
<entry key="node_type" type="xstring" value="NativeNode"/>
<entry key="ui_classname" type="xstring" value="org.knime.core.node.workflow.NodeUIInformation"/>
<config key="ui_settings">
<config key="extrainfo.node.bounds">
<entry key="array-size" type="xint" value="4"/>
<entry key="0" type="xint" value="724"/>
<entry key="1" type="xint" value="558"/>
<entry key="2" type="xint" value="74"/>
<entry key="3" type="xint" value="89"/>
</config>
</config>
</config>
<config key="node_297">
<entry key="id" type="xint" value="297"/>
<entry key="node_settings_file" type="xstring" value="Column Filter (#297)/settings.xml"/>
<entry key="node_is_meta" type="xboolean" value="false"/>
<entry key="node_type" type="xstring" value="NativeNode"/>
<entry key="ui_classname" type="xstring" value="org.knime.core.node.workflow.NodeUIInformation"/>
<config key="ui_settings">
<config key="extrainfo.node.bounds">
<entry key="array-size" type="xint" value="4"/>
<entry key="0" type="xint" value="1004"/>
<entry key="1" type="xint" value="337"/>
<entry key="2" type="xint" value="78"/>
<entry key="3" type="xint" value="76"/>
</config>
</config>
</config>
<config key="node_298">
<entry key="id" type="xint" value="298"/>
<entry key="node_settings_file" type="xstring" value="Column to Grid (#298)/settings.xml"/>
<entry key="node_is_meta" type="xboolean" value="false"/>
<entry key="node_type" type="xstring" value="NativeNode"/>
<entry key="ui_classname" type="xstring" value="org.knime.core.node.workflow.NodeUIInformation"/>
<config key="ui_settings">
<config key="extrainfo.node.bounds">
<entry key="array-size" type="xint" value="4"/>
<entry key="0" type="xint" value="1504"/>
<entry key="1" type="xint" value="477"/>
<entry key="2" type="xint" value="89"/>
<entry key="3" type="xint" value="76"/>
</config>
</config>
</config>
<config key="node_299">
<entry key="id" type="xint" value="299"/>
<entry key="node_settings_file" type="xstring" value="Column Resorter (#299)/settings.xml"/>
<entry key="node_is_meta" type="xboolean" value="false"/>
<entry key="node_type" type="xstring" value="NativeNode"/>
<entry key="ui_classname" type="xstring" value="org.knime.core.node.workflow.NodeUIInformation"/>
<config key="ui_settings">
<config key="extrainfo.node.bounds">
<entry key="array-size" type="xint" value="4"/>
<entry key="0" type="xint" value="1204"/>
<entry key="1" type="xint" value="337"/>
<entry key="2" type="xint" value="99"/>
<entry key="3" type="xint" value="76"/>
</config>
</config>
</config>
<config key="node_301">
<entry key="id" type="xint" value="301"/>
<entry key="node_settings_file" type="xstring" value="Sorter (#301)/settings.xml"/>
<entry key="node_is_meta" type="xboolean" value="false"/>
<entry key="node_type" type="xstring" value="NativeNode"/>
<entry key="ui_classname" type="xstring" value="org.knime.core.node.workflow.NodeUIInformation"/>
<config key="ui_settings">
<config key="extrainfo.node.bounds">
<entry key="array-size" type="xint" value="4"/>
<entry key="0" type="xint" value="1204"/>
<entry key="1" type="xint" value="477"/>
<entry key="2" type="xint" value="50"/>
<entry key="3" type="xint" value="76"/>
</config>
</config>
</config>
<config key="node_303">
<entry key="id" type="xint" value="303"/>
<entry key="node_settings_file" type="xstring" value="MMP Molecule Fragment _RDKit_ (#303)/settings.xml"/>
<entry key="node_is_meta" type="xboolean" value="false"/>
<entry key="node_type" type="xstring" value="NativeNode"/>
<entry key="ui_classname" type="xstring" value="org.knime.core.node.workflow.NodeUIInformation"/>
<config key="ui_settings">
<config key="extrainfo.node.bounds">
<entry key="array-size" type="xint" value="4"/>
<entry key="0" type="xint" value="424"/>
<entry key="1" type="xint" value="398"/>
<entry key="2" type="xint" value="101"/>
<entry key="3" type="xint" value="89"/>
</config>
</config>
</config>
<config key="node_304">
<entry key="id" type="xint" value="304"/>
<entry key="node_settings_file" type="xstring" value="Fragments to MMPs (#304)/settings.xml"/>
<entry key="node_is_meta" type="xboolean" value="false"/>
<entry key="node_type" type="xstring" value="NativeNode"/>
<entry key="ui_classname" type="xstring" value="org.knime.core.node.workflow.NodeUIInformation"/>
<config key="ui_settings">
<config key="extrainfo.node.bounds">
<entry key="array-size" type="xint" value="4"/>
<entry key="0" type="xint" value="524"/>
<entry key="1" type="xint" value="398"/>
<entry key="2" type="xint" value="115"/>
<entry key="3" type="xint" value="76"/>
</config>
</config>
</config>
<config key="node_305">
<entry key="id" type="xint" value="305"/>
<entry key="node_settings_file" type="xstring" value="GroupBy (#305)/settings.xml"/>
<entry key="node_is_meta" type="xboolean" value="false"/>
<entry key="node_type" type="xstring" value="NativeNode"/>
<entry key="ui_classname" type="xstring" value="org.knime.core.node.workflow.NodeUIInformation"/>
<config key="ui_settings">
<config key="extrainfo.node.bounds">
<entry key="array-size" type="xint" value="4"/>
<entry key="0" type="xint" value="624"/>
<entry key="1" type="xint" value="398"/>
<entry key="2" type="xint" value="52"/>
<entry key="3" type="xint" value="76"/>
</config>
</config>
</config>
<config key="node_306">
<entry key="id" type="xint" value="306"/>
<entry key="node_settings_file" type="xstring" value="Java Snippet Row Filter (#306)/settings.xml"/>
<entry key="node_is_meta" type="xboolean" value="false"/>
<entry key="node_type" type="xstring" value="NativeNode"/>
<entry key="ui_classname" type="xstring" value="org.knime.core.node.workflow.NodeUIInformation"/>
<config key="ui_settings">
<config key="extrainfo.node.bounds">
<entry key="array-size" type="xint" value="4"/>
<entry key="0" type="xint" value="724"/>
<entry key="1" type="xint" value="398"/>
<entry key="2" type="xint" value="74"/>
<entry key="3" type="xint" value="89"/>
</config>
</config>
</config>
<config key="node_413">
<entry key="id" type="xint" value="413"/>
<entry key="node_settings_file" type="xstring" value="Joiner (#413)/settings.xml"/>
<entry key="node_is_meta" type="xboolean" value="false"/>
<entry key="node_type" type="xstring" value="NativeNode"/>
<entry key="ui_classname" type="xstring" value="org.knime.core.node.workflow.NodeUIInformation"/>
<config key="ui_settings">
<config key="extrainfo.node.bounds">
<entry key="array-size" type="xint" value="4"/>
<entry key="0" type="xint" value="904"/>
<entry key="1" type="xint" value="477"/>
<entry key="2" type="xint" value="50"/>
<entry key="3" type="xint" value="76"/>
</config>
</config>
</config>
<config key="node_415">
<entry key="id" type="xint" value="415"/>
<entry key="node_settings_file" type="xstring" value="Molecule Type Cast (#415)/settings.xml"/>
<entry key="node_is_meta" type="xboolean" value="false"/>
<entry key="node_type" type="xstring" value="NativeNode"/>
<entry key="ui_classname" type="xstring" value="org.knime.core.node.workflow.NodeUIInformation"/>
<config key="ui_settings">
<config key="extrainfo.node.bounds">
<entry key="array-size" type="xint" value="4"/>
<entry key="0" type="xint" value="104"/>
<entry key="1" type="xint" value="477"/>
<entry key="2" type="xint" value="112"/>
<entry key="3" type="xint" value="76"/>
</config>
</config>
</config>
<config key="node_416">
<entry key="id" type="xint" value="416"/>
<entry key="node_settings_file" type="xstring" value="RDKit From Molecule (#416)/settings.xml"/>
<entry key="node_is_meta" type="xboolean" value="false"/>
<entry key="node_type" type="xstring" value="NativeNode"/>
<entry key="ui_classname" type="xstring" value="org.knime.core.node.workflow.NodeUIInformation"/>
<config key="ui_settings">
<config key="extrainfo.node.bounds">
<entry key="array-size" type="xint" value="4"/>
<entry key="0" type="xint" value="224"/>
<entry key="1" type="xint" value="477"/>
<entry key="2" type="xint" value="123"/>
<entry key="3" type="xint" value="76"/>
</config>
</config>
</config>
<config key="node_598">
<entry key="id" type="xint" value="598"/>
<entry key="node_settings_file" type="xstring" value="Math Formula (#598)/settings.xml"/>
<entry key="node_is_meta" type="xboolean" value="false"/>
<entry key="node_type" type="xstring" value="NativeNode"/>
<entry key="ui_classname" type="xstring" value="org.knime.core.node.workflow.NodeUIInformation"/>
<config key="ui_settings">
<config key="extrainfo.node.bounds">
<entry key="array-size" type="xint" value="4"/>
<entry key="0" type="xint" value="1104"/>
<entry key="1" type="xint" value="717"/>
<entry key="2" type="xint" value="80"/>
<entry key="3" type="xint" value="76"/>
</config>
</config>
</config>
<config key="node_599">
<entry key="id" type="xint" value="599"/>
<entry key="node_settings_file" type="xstring" value="GroupBy (#599)/settings.xml"/>
<entry key="node_is_meta" type="xboolean" value="false"/>
<entry key="node_type" type="xstring" value="NativeNode"/>
<entry key="ui_classname" type="xstring" value="org.knime.core.node.workflow.NodeUIInformation"/>
<config key="ui_settings">
<config key="extrainfo.node.bounds">
<entry key="array-size" type="xint" value="4"/>
<entry key="0" type="xint" value="1004"/>
<entry key="1" type="xint" value="637"/>
<entry key="2" type="xint" value="52"/>
<entry key="3" type="xint" value="76"/>
</config>
</config>
</config>
<config key="node_607">
<entry key="id" type="xint" value="607"/>
<entry key="node_settings_file" type="xstring" value="Row Filter (#607)/settings.xml"/>
<entry key="node_is_meta" type="xboolean" value="false"/>
<entry key="node_type" type="xstring" value="NativeNode"/>
<entry key="ui_classname" type="xstring" value="org.knime.core.node.workflow.NodeUIInformation"/>
<config key="ui_settings">
<config key="extrainfo.node.bounds">
<entry key="array-size" type="xint" value="4"/>
<entry key="0" type="xint" value="1204"/>
<entry key="1" type="xint" value="717"/>
<entry key="2" type="xint" value="59"/>
<entry key="3" type="xint" value="76"/>
</config>
</config>
</config>
<config key="node_608">
<entry key="id" type="xint" value="608"/>
<entry key="node_settings_file" type="xstring" value="Rule_based Row Filter (#608)/settings.xml"/>
<entry key="node_is_meta" type="xboolean" value="false"/>
<entry key="node_type" type="xstring" value="NativeNode"/>
<entry key="ui_classname" type="xstring" value="org.knime.core.node.workflow.NodeUIInformation"/>
<config key="ui_settings">
<config key="extrainfo.node.bounds">
<entry key="array-size" type="xint" value="4"/>
<entry key="0" type="xint" value="1104"/>
<entry key="1" type="xint" value="597"/>
<entry key="2" type="xint" value="66"/>
<entry key="3" type="xint" value="89"/>
</config>
</config>
</config>
</config>
<config key="connections">
<config key="connection_0">
<entry key="sourceID" type="xint" value="1"/>
<entry key="destID" type="xint" value="415"/>
<entry key="sourcePort" type="xint" value="1"/>
<entry key="destPort" type="xint" value="1"/>
<entry key="ui_classname" type="xstring" value="org.knime.core.node.workflow.ConnectionUIInformation"/>
<config key="ui_settings">
<entry key="extrainfo.conn.bendpoints_size" type="xint" value="0"/>
</config>
</config>
<config key="connection_1">
<entry key="sourceID" type="xint" value="264"/>
<entry key="destID" type="xint" value="413"/>
<entry key="sourcePort" type="xint" value="0"/>
<entry key="destPort" type="xint" value="2"/>
</config>
<config key="connection_2">
<entry key="sourceID" type="xint" value="265"/>
<entry key="destID" type="xint" value="291"/>
<entry key="sourcePort" type="xint" value="1"/>
<entry key="destPort" type="xint" value="1"/>
<entry key="ui_classname" type="xstring" value="org.knime.core.node.workflow.ConnectionUIInformation"/>
<config key="ui_settings">
<entry key="extrainfo.conn.bendpoints_size" type="xint" value="0"/>
</config>
</config>
<config key="connection_3">
<entry key="sourceID" type="xint" value="266"/>
<entry key="destID" type="xint" value="267"/>
<entry key="sourcePort" type="xint" value="1"/>
<entry key="destPort" type="xint" value="1"/>
</config>
<config key="connection_4">
<entry key="sourceID" type="xint" value="267"/>
<entry key="destID" type="xint" value="298"/>
<entry key="sourcePort" type="xint" value="1"/>
<entry key="destPort" type="xint" value="1"/>
</config>
<config key="connection_5">
<entry key="sourceID" type="xint" value="268"/>
<entry key="destID" type="xint" value="301"/>
<entry key="sourcePort" type="xint" value="1"/>
<entry key="destPort" type="xint" value="1"/>
</config>
<config key="connection_6">
<entry key="sourceID" type="xint" value="273"/>
<entry key="destID" type="xint" value="299"/>
<entry key="sourcePort" type="xint" value="1"/>
<entry key="destPort" type="xint" value="1"/>
</config>
<config key="connection_7">
<entry key="sourceID" type="xint" value="277"/>
<entry key="destID" type="xint" value="268"/>
<entry key="sourcePort" type="xint" value="1"/>
<entry key="destPort" type="xint" value="1"/>
</config>
<config key="connection_8">
<entry key="sourceID" type="xint" value="280"/>
<entry key="destID" type="xint" value="281"/>
<entry key="sourcePort" type="xint" value="1"/>
<entry key="destPort" type="xint" value="1"/>
</config>
<config key="connection_9">
<entry key="sourceID" type="xint" value="283"/>
<entry key="destID" type="xint" value="289"/>
<entry key="sourcePort" type="xint" value="1"/>
<entry key="destPort" type="xint" value="1"/>
<entry key="ui_classname" type="xstring" value="org.knime.core.node.workflow.ConnectionUIInformation"/>
<config key="ui_settings">
<entry key="extrainfo.conn.bendpoints_size" type="xint" value="0"/>
</config>
</config>
<config key="connection_10">
<entry key="sourceID" type="xint" value="285"/>
<entry key="destID" type="xint" value="283"/>
<entry key="sourcePort" type="xint" value="2"/>
<entry key="destPort" type="xint" value="1"/>
<entry key="ui_classname" type="xstring" value="org.knime.core.node.workflow.ConnectionUIInformation"/>
<config key="ui_settings">
<entry key="extrainfo.conn.bendpoints_size" type="xint" value="0"/>
</config>
</config>
<config key="connection_11">
<entry key="sourceID" type="xint" value="285"/>
<entry key="destID" type="xint" value="303"/>
<entry key="sourcePort" type="xint" value="1"/>
<entry key="destPort" type="xint" value="1"/>
<entry key="ui_classname" type="xstring" value="org.knime.core.node.workflow.ConnectionUIInformation"/>
<config key="ui_settings">
<entry key="extrainfo.conn.bendpoints_size" type="xint" value="0"/>
</config>
</config>
<config key="connection_12">
<entry key="sourceID" type="xint" value="289"/>
<entry key="destID" type="xint" value="265"/>
<entry key="sourcePort" type="xint" value="1"/>
<entry key="destPort" type="xint" value="1"/>
<entry key="ui_classname" type="xstring" value="org.knime.core.node.workflow.ConnectionUIInformation"/>
<config key="ui_settings">
<entry key="extrainfo.conn.bendpoints_size" type="xint" value="0"/>
</config>
</config>
<config key="connection_13">
<entry key="sourceID" type="xint" value="290"/>
<entry key="destID" type="xint" value="413"/>
<entry key="sourcePort" type="xint" value="0"/>
<entry key="destPort" type="xint" value="1"/>
</config>
<config key="connection_14">
<entry key="sourceID" type="xint" value="291"/>
<entry key="destID" type="xint" value="290"/>
<entry key="sourcePort" type="xint" value="1"/>
<entry key="destPort" type="xint" value="0"/>
<entry key="ui_classname" type="xstring" value="org.knime.core.node.workflow.ConnectionUIInformation"/>
<config key="ui_settings">
<entry key="extrainfo.conn.bendpoints_size" type="xint" value="0"/>
</config>
</config>
<config key="connection_15">
<entry key="sourceID" type="xint" value="297"/>
<entry key="destID" type="xint" value="273"/>
<entry key="sourcePort" type="xint" value="1"/>
<entry key="destPort" type="xint" value="1"/>
</config>
<config key="connection_16">
<entry key="sourceID" type="xint" value="299"/>
<entry key="destID" type="xint" value="280"/>
<entry key="sourcePort" type="xint" value="1"/>
<entry key="destPort" type="xint" value="1"/>
</config>
<config key="connection_17">
<entry key="sourceID" type="xint" value="301"/>
<entry key="destID" type="xint" value="266"/>
<entry key="sourcePort" type="xint" value="1"/>
<entry key="destPort" type="xint" value="1"/>
</config>
<config key="connection_18">
<entry key="sourceID" type="xint" value="303"/>
<entry key="destID" type="xint" value="304"/>
<entry key="sourcePort" type="xint" value="1"/>
<entry key="destPort" type="xint" value="1"/>
<entry key="ui_classname" type="xstring" value="org.knime.core.node.workflow.ConnectionUIInformation"/>
<config key="ui_settings">
<entry key="extrainfo.conn.bendpoints_size" type="xint" value="0"/>
</config>
</config>
<config key="connection_19">
<entry key="sourceID" type="xint" value="304"/>
<entry key="destID" type="xint" value="305"/>
<entry key="sourcePort" type="xint" value="1"/>
<entry key="destPort" type="xint" value="1"/>
<entry key="ui_classname" type="xstring" value="org.knime.core.node.workflow.ConnectionUIInformation"/>
<config key="ui_settings">
<entry key="extrainfo.conn.bendpoints_size" type="xint" value="0"/>
</config>
</config>
<config key="connection_20">
<entry key="sourceID" type="xint" value="305"/>
<entry key="destID" type="xint" value="306"/>
<entry key="sourcePort" type="xint" value="1"/>
<entry key="destPort" type="xint" value="1"/>
<entry key="ui_classname" type="xstring" value="org.knime.core.node.workflow.ConnectionUIInformation"/>
<config key="ui_settings">
<entry key="extrainfo.conn.bendpoints_size" type="xint" value="0"/>
</config>
</config>
<config key="connection_21">
<entry key="sourceID" type="xint" value="306"/>
<entry key="destID" type="xint" value="264"/>
<entry key="sourcePort" type="xint" value="1"/>
<entry key="destPort" type="xint" value="0"/>
<entry key="ui_classname" type="xstring" value="org.knime.core.node.workflow.ConnectionUIInformation"/>
<config key="ui_settings">
<entry key="extrainfo.conn.bendpoints_size" type="xint" value="0"/>
</config>
</config>
<config key="connection_22">
<entry key="sourceID" type="xint" value="413"/>
<entry key="destID" type="xint" value="277"/>
<entry key="sourcePort" type="xint" value="1"/>
<entry key="destPort" type="xint" value="1"/>
<entry key="ui_classname" type="xstring" value="org.knime.core.node.workflow.ConnectionUIInformation"/>
<config key="ui_settings">
<entry key="extrainfo.conn.bendpoints_size" type="xint" value="0"/>
</config>
</config>
<config key="connection_23">
<entry key="sourceID" type="xint" value="413"/>
<entry key="destID" type="xint" value="599"/>
<entry key="sourcePort" type="xint" value="1"/>
<entry key="destPort" type="xint" value="1"/>
<entry key="ui_classname" type="xstring" value="org.knime.core.node.workflow.ConnectionUIInformation"/>
<config key="ui_settings">
<entry key="extrainfo.conn.bendpoints_size" type="xint" value="0"/>
</config>
</config>
<config key="connection_24">
<entry key="sourceID" type="xint" value="413"/>
<entry key="destID" type="xint" value="297"/>
<entry key="sourcePort" type="xint" value="1"/>
<entry key="destPort" type="xint" value="1"/>
<entry key="ui_classname" type="xstring" value="org.knime.core.node.workflow.ConnectionUIInformation"/>
<config key="ui_settings">
<entry key="extrainfo.conn.bendpoints_size" type="xint" value="0"/>
</config>
</config>
<config key="connection_25">
<entry key="sourceID" type="xint" value="415"/>
<entry key="destID" type="xint" value="416"/>
<entry key="sourcePort" type="xint" value="1"/>
<entry key="destPort" type="xint" value="1"/>
<entry key="ui_classname" type="xstring" value="org.knime.core.node.workflow.ConnectionUIInformation"/>
<config key="ui_settings">
<entry key="extrainfo.conn.bendpoints_size" type="xint" value="0"/>
</config>
</config>
<config key="connection_26">
<entry key="sourceID" type="xint" value="416"/>
<entry key="destID" type="xint" value="285"/>
<entry key="sourcePort" type="xint" value="1"/>
<entry key="destPort" type="xint" value="1"/>
<entry key="ui_classname" type="xstring" value="org.knime.core.node.workflow.ConnectionUIInformation"/>
<config key="ui_settings">
<entry key="extrainfo.conn.bendpoints_size" type="xint" value="0"/>
</config>
</config>
<config key="connection_27">
<entry key="sourceID" type="xint" value="598"/>
<entry key="destID" type="xint" value="607"/>
<entry key="sourcePort" type="xint" value="1"/>
<entry key="destPort" type="xint" value="1"/>
<entry key="ui_classname" type="xstring" value="org.knime.core.node.workflow.ConnectionUIInformation"/>
<config key="ui_settings">
<entry key="extrainfo.conn.bendpoints_size" type="xint" value="0"/>
</config>
</config>
<config key="connection_28">
<entry key="sourceID" type="xint" value="599"/>
<entry key="destID" type="xint" value="598"/>
<entry key="sourcePort" type="xint" value="1"/>
<entry key="destPort" type="xint" value="1"/>
<entry key="ui_classname" type="xstring" value="org.knime.core.node.workflow.ConnectionUIInformation"/>
<config key="ui_settings">
<entry key="extrainfo.conn.bendpoints_size" type="xint" value="0"/>
</config>
</config>
<config key="connection_29">
<entry key="sourceID" type="xint" value="599"/>
<entry key="destID" type="xint" value="608"/>
<entry key="sourcePort" type="xint" value="1"/>
<entry key="destPort" type="xint" value="1"/>
<entry key="ui_classname" type="xstring" value="org.knime.core.node.workflow.ConnectionUIInformation"/>
<config key="ui_settings">
<entry key="extrainfo.conn.bendpoints_size" type="xint" value="0"/>
</config>
</config>
</config>
<config key="workflow_editor_settings">
<entry key="workflow.editor.snapToGrid" type="xboolean" value="true"/>
<entry key="workflow.editor.ShowGrid" type="xboolean" value="true"/>
<entry key="workflow.editor.gridX" type="xint" value="20"/>
<entry key="workflow.editor.gridY" type="xint" value="20"/>
<entry key="workflow.editor.zoomLevel" type="xdouble" value="1.0"/>
<entry key="workflow.editor.curvedConnections" type="xboolean" value="false"/>
<entry key="workflow.editor.connectionWidth" type="xint" value="1"/>
</config>
</config>
