# Supplementary material for: Predicting liver cytosol stability of small molecules
Source: J Cheminform. 2020 Apr 7;12:21. doi: 10.1186/s13321-020-00426-7 (PMC7140498; doi:10.1186/s13321-020-00426-7)
Supplement: Supplementary file 2 — Additional file 2. MMPA KNIME workflow. [file 13321_2020_426_MOESM2_ESM.knwf › MMPA_KNIME_Workflow/Column Filter (#277)/settings.xml]

<?xml version="1.0" encoding="UTF-8"?>
<config xmlns="http://www.knime.org/2008/09/XMLConfig" xmlns:xsi="http://www.w3.org/2001/XMLSchema-instance" xsi:schemaLocation="http://www.knime.org/2008/09/XMLConfig http://www.knime.org/XMLConfig_2008_09.xsd" key="settings.xml">
<entry key="node_file" type="xstring" value="settings.xml"/>
<config key="flow_stack"/>
<config key="internal_node_subsettings">
<entry key="memory_policy" type="xstring" value="CacheSmallInMemory"/>
</config>
<config key="model">
<config key="column-filter">
<entry key="filter-type" type="xstring" value="STANDARD"/>
<config key="included_names">
<entry key="array-size" type="xint" value="4"/>
<entry key="0" type="xstring" value="ID (Left) (List)"/>
<entry key="1" type="xstring" value="Transformation Reaction SMARTS (#1)"/>
<entry key="2" type="xstring" value="t1/2 [min] (L) (List*) (#1)"/>
<entry key="3" type="xstring" value="t1/2 [min] (R) (List*) (#1)"/>
</config>
<config key="excluded_names">
<entry key="array-size" type="xint" value="50"/>
<entry key="0" type="xstring" value="Transformation"/>
<entry key="1" type="xstring" value="Left Fragment"/>
<entry key="2" type="xstring" value="Right Fragment"/>
<entry key="3" type="xstring" value="Transformation Reaction SMARTS"/>
<entry key="4" type="xstring" value="ID (Left) (Concatenate*)"/>
<entry key="5" type="xstring" value="ID (Right) (Concatenate*)"/>
<entry key="6" type="xstring" value="Key (List*)"/>
<entry key="7" type="xstring" value="t1/2 [min] (L) (Concatenate*)"/>
<entry key="8" type="xstring" value="t1/2 [min] (R) (Concatenate*)"/>
<entry key="9" type="xstring" value="t1/2 [min] (L-R) (Mean)"/>
<entry key="10" type="xstring" value="t1/2 [min] (R-L) (Mean)"/>
<entry key="11" type="xstring" value="t1/2 [min] (L/R) (Mean)"/>
<entry key="12" type="xstring" value="t1/2 [min] (R/L) (Mean)"/>
<entry key="13" type="xstring" value="t1/2 [min] (L-R) (Standard deviation)"/>
<entry key="14" type="xstring" value="t1/2 [min] (R-L) (Standard deviation)"/>
<entry key="15" type="xstring" value="t1/2 [min] (L/R) (Standard deviation)"/>
<entry key="16" type="xstring" value="t1/2 [min] (R/L) (Standard deviation)"/>
<entry key="17" type="xstring" value="ID (Left) (Count)"/>
<entry key="18" type="xstring" value="t1/2 [min] (L) (List*)"/>
<entry key="19" type="xstring" value="t1/2 [min] (R) (List*)"/>
<entry key="20" type="xstring" value="ID (Right) (List)"/>
<entry key="21" type="xstring" value="Cond"/>
<entry key="22" type="xstring" value="Prob"/>
<entry key="23" type="xstring" value="Left Fragment (#1)"/>
<entry key="24" type="xstring" value="Right Fragment (#1)"/>
<entry key="25" type="xstring" value="ID (Left) (Concatenate*) (#1)"/>
<entry key="26" type="xstring" value="ID (Right) (Concatenate*) (#1)"/>
<entry key="27" type="xstring" value="Key (List*) (#1)"/>
<entry key="28" type="xstring" value="t1/2 [min] (L) (Concatenate*) (#1)"/>
<entry key="29" type="xstring" value="t1/2 [min] (R) (Concatenate*) (#1)"/>
<entry key="30" type="xstring" value="t1/2 [min] (L-R) (Mean) (#1)"/>
<entry key="31" type="xstring" value="t1/2 [min] (R-L) (Mean) (#1)"/>
<entry key="32" type="xstring" value="t1/2 [min] (L/R) (Mean) (#1)"/>
<entry key="33" type="xstring" value="t1/2 [min] (R/L) (Mean) (#1)"/>
<entry key="34" type="xstring" value="t1/2 [min] (L-R) (Standard deviation) (#1)"/>
<entry key="35" type="xstring" value="t1/2 [min] (R-L) (Standard deviation) (#1)"/>
<entry key="36" type="xstring" value="t1/2 [min] (L/R) (Standard deviation) (#1)"/>
<entry key="37" type="xstring" value="t1/2 [min] (R/L) (Standard deviation) (#1)"/>
<entry key="38" type="xstring" value="ID (Left) (Count) (#1)"/>
<entry key="39" type="xstring" value="ID (Left) (List) (#1)"/>
<entry key="40" type="xstring" value="ID (Right) (List) (#1)"/>
<entry key="41" type="xstring" value="Cond (#1)"/>
<entry key="42" type="xstring" value="Prob (#1)"/>
<entry key="43" type="xstring" value="Changing Heavy Atoms (Left) (List*)"/>
<entry key="44" type="xstring" value="Changing Heavy Atoms (Right) (List*)"/>
<entry key="45" type="xstring" value="Delta HAC (List*)"/>
<entry key="46" type="xstring" value="SMILES (L) (Concatenate)"/>
<entry key="47" type="xstring" value="SMILES (R) (Concatenate)"/>
<entry key="48" type="xstring" value="SMILES (L) (Concatenate) (#1)"/>
<entry key="49" type="xstring" value="SMILES (R) (Concatenate) (#1)"/>
</config>
<entry key="enforce_option" type="xstring" value="EnforceExclusion"/>
<config key="name_pattern">
<entry key="pattern" type="xstring" value=""/>
<entry key="type" type="xstring" value="Wildcard"/>
<entry key="caseSensitive" type="xboolean" value="true"/>
</config>
<config key="datatype">
<config key="typelist">
<entry key="org.knime.chem.types.SmilesValue" type="xboolean" value="false"/>
<entry key="org.knime.chem.types.SmartsValue" type="xboolean" value="false"/>
<entry key="org.knime.core.data.StringValue" type="xboolean" value="false"/>
<entry key="org.knime.core.data.DoubleValue" type="xboolean" value="false"/>
<entry key="org.knime.core.data.IntValue" type="xboolean" value="false"/>
<entry key="org.knime.core.data.BooleanValue" type="xboolean" value="false"/>
<entry key="org.knime.core.data.LongValue" type="xboolean" value="false"/>
<entry key="org.knime.core.data.date.DateAndTimeValue" type="xboolean" value="false"/>
</config>
</config>
</config>
</config>
<config key="nodeAnnotation">
<entry key="text" type="xstring" value=""/>
<entry key="bgcolor" type="xint" value="16777215"/>
<entry key="x-coordinate" type="xint" value="968"/>
<entry key="y-coordinate" type="xint" value="539"/>
<entry key="width" type="xint" value="104"/>
<entry key="height" type="xint" value="13"/>
<entry key="alignment" type="xstring" value="CENTER"/>
<entry key="borderSize" type="xint" value="0"/>
<entry key="borderColor" type="xint" value="16777215"/>
<entry key="defFontSize" type="xint" value="11"/>
<entry key="annotation-version" type="xint" value="20151123"/>
<config key="styles"/>
</config>
<entry key="customDescription" type="xstring" isnull="true" value=""/>
<entry key="state" type="xstring" value="EXECUTED"/>
<entry key="factory" type="xstring" value="org.knime.base.node.preproc.filter.column.DataColumnSpecFilterNodeFactory"/>
<entry key="node-name" type="xstring" value="Column Filter"/>
<entry key="node-bundle-name" type="xstring" value="KNIME Base Nodes"/>
<entry key="node-bundle-symbolic-name" type="xstring" value="org.knime.base"/>
<entry key="node-bundle-vendor" type="xstring" value="KNIME AG, Zurich, Switzerland"/>
<entry key="node-bundle-version" type="xstring" value="3.7.1.v201901291053"/>
<entry key="node-feature-name" type="xstring" value="KNIME Core"/>
<entry key="node-feature-symbolic-name" type="xstring" value="org.knime.features.base.feature.group"/>
<entry key="node-feature-vendor" type="xstring" value="KNIME AG, Zurich, Switzerland"/>
<entry key="node-feature-version" type="xstring" value="3.7.1.v201901291053"/>
<config key="factory_settings"/>
<entry key="name" type="xstring" value="Column Filter"/>
<entry key="hasContent" type="xboolean" value="true"/>
<entry key="isInactive" type="xboolean" value="false"/>
<config key="ports">
<config key="port_1">
<entry key="index" type="xint" value="1"/>
<entry key="port_spec_class" type="xstring" value="org.knime.core.data.DataTableSpec"/>
<entry key="port_object_class" type="xstring" value="org.knime.core.node.BufferedDataTable"/>
<entry key="port_object_summary" type="xstring" value="Rows: 8, Cols: 4"/>
<entry key="port_dir_location" type="xstring" value="port_1"/>
</config>
</config>
<config key="filestores">
<entry key="file_store_location" type="xstring" isnull="true" value=""/>
<entry key="file_store_id" type="xstring" isnull="true" value=""/>
</config>
</config>
