# Supplementary material for: Predicting liver cytosol stability of small molecules
Source: J Cheminform. 2020 Apr 7;12:21. doi: 10.1186/s13321-020-00426-7 (PMC7140498; doi:10.1186/s13321-020-00426-7)
Supplement: Supplementary file 3 — Additional file 3. External validation results. [file 13321_2020_426_MOESM3_ESM.xls]

## Sheet: Human
Smiles (Left)	Smiles (Right)	t1/2 [min] (Left)	t1/2 [min] (Right)
Cc1cc2cc(-c3c(C)noc3C)nc(Nc3cccc(F)c3)c2o1	Cc1cc2cc(-c3c(C)noc3C)nc(Nc3ccccc3)c2o1	8.2	35.6
CN(Cc1cccc(F)c1)C1CCOc2ccccc21	CN(Cc1ccccc1)C1CCOc2ccccc21	8.6	7.6
Fc1cccc(-c2cnc(Nc3cncnc3)c3c2CCO3)c1	c1ccc(-c2cnc(Nc3cncnc3)c3c2CCO3)cc1	9.6	10.3
O=C(c1ccc(-c2ncc3cnc(-c4cccc(F)c4)cn23)cc1)N1CCc2cccnc21	O=C(c1ccc(-c2ncc3cnc(-c4ccccc4)cn23)cc1)N1CCc2cccnc21	17.3	13.3
Cc1ccc(NC(=O)c2nc3sccn3c2-c2cccc(C#N)c2)cc1	COc1cccc(-c2c(C(=O)Nc3ccc(C)cc3)nc3sccn23)c1	17.4	93
O=C(c1cccs1)N1CCC(Oc2cccc(F)c2)C1	O=C(c1cccs1)N1CCC(Oc2ccccc2)C1	17.4	38.3
Fc1cccc(-c2noc(-c3nc(-c4ccncc4)no3)n2)c1	c1ccc(-c2noc(-c3nc(-c4ccncc4)no3)n2)cc1	26.4	25.7
Cn1ccc(NC(=O)c2ccc(-c3ncc4cnc(-c5cccc(F)c5)cn34)cc2)n1	Cn1ccc(NC(=O)c2ccc(-c3ncc4cnc(-c5ccccc5)cn34)cc2)n1	33.2	32.2
Cc1cc(F)ccc1OC1CN(Cc2ccc(C#N)cc2)C1	COc1ccc(CN2CC(Oc3ccc(F)cc3C)C2)cc1	35.4	21
N#Cc1cccc(-c2cn3c(n2)N(C(=O)c2ccco2)CCC3)c1	COc1cccc(-c2cn3c(n2)N(C(=O)c2ccco2)CCC3)c1	36.7	59.6
N#Cc1ccc(CN2CCC3(COc4ccccc4C(=O)N3)C2)cc1	COc1ccc(CN2CCC3(COc4ccccc4C(=O)N3)C2)cc1	38.4	34.7
N#Cc1cccc(CN2CC(COc3ccccc3)C3(C2)CN(c2ccccc2)C3)c1	O=C(O)c1ccc(CN2CC(COc3ccccc3)C3(C2)CN(c2ccccc2)C3)cc1	41.6	120
Cc1cc(OC2CN(Cc3ccc(C#N)cc3)C2)ccc1F	COc1ccc(CN2CC(Oc3ccc(F)c(C)c3)C2)cc1	43.8	21.6
Cc1ccccc1-c1n[nH]c2ncc(-c3cccc(F)c3)nc12	Cc1ccccc1-c1n[nH]c2ncc(-c3ccccc3)nc12	49	88.7
O=C(NCCCn1ccnc1)c1ccc(-c2ncc3cnc(-c4cccc(F)c4)cn23)cc1	O=C(NCCCn1ccnc1)c1ccc(-c2ncc3cnc(-c4ccccc4)cn23)cc1	50.8	50.8
N#Cc1cccc(CN2CCOC[C@H](O)C2)c1	COc1cccc(CN2CCOC[C@H](O)C2)c1	51.1	28.2
O=C(Nc1cnc(-c2ccccc2)nc1)c1cccc(F)c1	O=C(Nc1cnc(-c2ccccc2)nc1)c1ccccc1	52	120
CC(C)(C)c1coc([C@@H]2COCCN2Cc2cccc(C#N)c2)n1	CC(C)(C)c1coc([C@@H]2COCCN2Cc2ccc(C(=O)O)cc2)n1	56.6	113.1
N#Cc1cccc(CN2C[C@@H](CO)[C@H](c3ccccn3)C2)c1	COc1cccc(CN2C[C@@H](CO)[C@H](c3ccccn3)C2)c1	57.4	120
Fc1cccc(-c2c[nH]c([C@@H]3COCCN3Cc3c[nH]cn3)n2)c1	c1ccc(-c2c[nH]c([C@@H]3COCCN3Cc3c[nH]cn3)n2)cc1	59.3	120
N#Cc1ccc(CN2CC(Oc3ccc(F)cc3F)C2)cc1	COc1ccc(CN2CC(Oc3ccc(F)cc3F)C2)cc1	62.9	36.3
Cc1ccc(-c2noc([C@@H]3Cc4[nH]cnc4CN3Cc3cccc(C#N)c3)n2)cc1	Cc1ccc(-c2noc([C@@H]3Cc4[nH]cnc4CN3Cc3ccc(C(=O)O)cc3)n2)cc1	63.4	102.3
O=C(c1ccoc1)N1CCC(Oc2cccc(F)c2)C1	O=C(c1ccoc1)N1CCC(Oc2ccccc2)C1	70.5	120
N#Cc1ccc(CN2CC(Oc3ccc(F)c(F)c3)C2)cc1	COc1ccc(CN2CC(Oc3ccc(F)c(F)c3)C2)cc1	71.4	30
COc1ccc(-c2n[nH]c3ncc(-c4cccc(F)c4)nc23)c(C)c1	COc1ccc(-c2n[nH]c3ncc(-c4ccccc4)nc23)c(C)c1	75.8	51.4
O=C(NC1CC1)c1ccc(-c2ccc(N3CCCCCC3)nc2)cc1	O=C(O)c1ccc(-c2ccc(N3CCCCCC3)nc2)cc1	76.2	120
Fc1cccc(Nc2ncc(-c3cccnc3)c3c2OCC3)c1	c1ccc(Nc2ncc(-c3cccnc3)c3c2OCC3)cc1	76.6	120
COC1CCC12CCN(C(=O)c1ccc(C#N)cc1)CC2	COc1ccc(C(=O)N2CCC3(CCC3OC)CC2)cc1	79.2	70
CC(=O)N1CCC(Cc2ccc(C(=O)NC3CC3)cc2)CC1	CC(=O)N1CCC(Cc2ccc(C(=O)O)cc2)CC1	80.1	120
COc1cncc(Nc2ncc(-c3cccc(F)c3)c3c2OCC3)c1	COc1cncc(Nc2ncc(-c3ccccc3)c3c2OCC3)c1	80.3	120
N#Cc1ccccc1CN1CCC2(CC1)CC(O)CCO2	COc1ccccc1CN1CCC2(CC1)CC(O)CCO2	80.3	120
O=C(c1ccsc1)N1CCC(Oc2cccc(F)c2)C1	O=C(c1ccsc1)N1CCC(Oc2ccccc2)C1	82.6	40
CNC(=O)[C@@H]1CN(C(=O)c2cccc(C#N)c2)C[C@H]1COC	CNC(=O)[C@@H]1CN(C(=O)c2cccc(OC)c2)C[C@H]1COC	86.6	120
Cc1noc(C)c1-c1cc(-c2cccc(F)c2)cn2cncc12	Cc1noc(C)c1-c1cc(-c2ccccc2)cn2cncc12	90	120
Cc1ccsc1-c1n[nH]c2ncc(-c3cccc(F)c3)nc12	Cc1ccsc1-c1n[nH]c2ncc(-c3ccccc3)nc12	93	18.5
N#Cc1ccc(CN2CCC(N3CCNC3=O)CC2)cc1	COc1ccc(CN2CCC(N3CCNC3=O)CC2)cc1	93.2	120
O=c1c2nc(Nc3cccc(F)c3)ccc2ncn1-c1ccccc1	O=c1c2nc(Nc3ccccc3)ccc2ncn1-c1ccccc1	93.9	120
N#Cc1cccc(CN2CCOC[C@H]2c2nc(-c3ccc(F)cc3)c[nH]2)c1	O=C(O)c1ccc(CN2CCOC[C@H]2c2nc(-c3ccc(F)cc3)c[nH]2)cc1	94.7	120
N#Cc1cccc(-c2c(C(=O)NC3CC3)nc3sccn23)c1	COc1cccc(-c2c(C(=O)NC3CC3)nc3sccn23)c1	95.2	120
O=c1c2nc(Nc3cccc(F)c3)ccc2ncn1-c1cccnc1	O=c1c2nc(Nc3ccccc3)ccc2ncn1-c1cccnc1	96.4	120
N#Cc1ccc(CN2CC(N3CCc4ccccc43)C2)cc1	COc1ccc(CN2CC(N3CCc4ccccc43)C2)cc1	96.8	82
CCOc1cc(=O)n2c(c1C(=O)Nc1ccc(C#N)cc1)CCCC2	CCOc1cc(=O)n2c(c1C(=O)Nc1ccc(S(N)(=O)=O)cc1)CCCC2	101.4	120
N#Cc1cccc(-c2c(C(=O)N3CCCCC3)nc3sccn23)c1	COc1cccc(-c2c(C(=O)N3CCCCC3)nc3sccn23)c1	103.4	113.7
N#Cc1ccc(CN2C[C@@H](CO)[C@H](c3ccncc3)C2)cc1	COc1ccc(CN2C[C@@H](CO)[C@H](c3ccncc3)C2)cc1	107.1	120
COCCNc1ncnc2c1CCN(C(=O)c1cscn1)CC2	COCCNc1nc(N)nc2c1CCN(C(=O)c1cscn1)CC2	110.7	120
Cn1cnc2ccc(Nc3cccc(F)c3)nc2c1=O	Cn1cnc2ccc(Nc3ccccc3)nc2c1=O	115.2	120
Cc1ccccc1-c1n[nH]c2ncc(-c3ccccc3C#N)nc12	COc1ccccc1-c1cnc2[nH]nc(-c3ccccc3C)c2n1	120	120
O=c1cc(N2CCOCC2)oc2c(-c3cccc(F)c3)nccc12	O=c1cc(N2CCOCC2)oc2c(-c3ccccc3)nccc12	120	120
N#Cc1cccc(-c2c(C(=O)N3CCOCC3)nc3sccn23)c1	COc1cccc(-c2c(C(=O)N3CCOCC3)nc3sccn23)c1	120	120
N#Cc1cccc(CN2CC[C@H](c3nc4ccccc4[nH]3)C2)c1	COc1cccc(CN2CC[C@H](c3nc4ccccc4[nH]3)C2)c1	120	120
O=C1COCCN1c1cc(-c2cccc(F)c2)cn2cncc12	O=C1COCCN1c1cc(-c2ccccc2)cn2cncc12	120	120
N#Cc1ccc(C(=O)N2CCOC[C@H](Oc3cnccn3)C2)cc1	COc1ccc(C(=O)N2CCOC[C@H](Oc3cnccn3)C2)cc1	120	120
CCN1CCN(C(=O)c2nc3sccn3c2-c2cccc(C#N)c2)CC1	CCN1CCN(C(=O)c2nc3sccn3c2-c2cccc(OC)c2)CC1	120	120
Fc1cccc(Nc2ncc(-c3cncnc3)c3c2OCC3)c1	c1ccc(Nc2ncc(-c3cncnc3)c3c2OCC3)cc1	120	120
O=C(c1cccc(F)c1)N1CCC(Oc2cccnc2)C1	O=C(c1ccccc1)N1CCC(Oc2cccnc2)C1	120	120
COCCOC1CCN(C(=O)Nc2cccc(F)c2)CC1	COCCOC1CCN(C(=O)Nc2ccccc2)CC1	120	120
COC(=O)[C@@H]1Cc2ncn(C)c2CN1C(=O)c1ccc(C#N)cc1	COC(=O)[C@@H]1Cc2ncn(C)c2CN1C(=O)c1ccc(OC)cc1	120	120
COCCNC(=O)c1nc2sccn2c1-c1cccc(C#N)c1	COCCNC(=O)c1nc2sccn2c1-c1cccc(OC)c1	120	120
C[C@@]1(O)CCN(Cc2ccc(C#N)cc2)C[C@H]1N1CCCC1	COc1ccc(CN2CC[C@@](C)(O)[C@H](N3CCCC3)C2)cc1	120	120
N#Cc1ccc(CN2CCC(N3CCOC3=O)CC2)cc1	COc1ccc(CN2CCC(N3CCOC3=O)CC2)cc1	120	120
Fc1cccc(-c2cnc(Nc3cccnc3)c3c2CCO3)c1	c1ccc(-c2cnc(Nc3cccnc3)c3c2CCO3)cc1	120	120
N#Cc1ccc(CN2CCC3(C2)NC(=O)c2ccccc2O3)cc1	COc1ccc(CN2CCC3(C2)NC(=O)c2ccccc2O3)cc1	120	120
N#Cc1ccc(CN2CCC3(CC2)CC(=O)c2ccccc2O3)cc1	COc1ccc(CN2CCC3(CC2)CC(=O)c2ccccc2O3)cc1	120	120
N#Cc1cncc(N2CC3CCC(C2)N3CC(F)(F)F)c1	COc1cncc(N2CC3CCC(C2)N3CC(F)(F)F)c1	120	120
CCOCCOC1CCN(C(=O)Nc2cccc(F)c2)CC1	CCOCCOC1CCN(C(=O)Nc2ccccc2)CC1	120	120
O=C(N1CCN(S(=O)(=O)c2cccc(F)c2)CC1)N1CC2CC(C1)[C@H]1CCCC(=O)N1C2	O=C(N1CCN(S(=O)(=O)c2ccccc2)CC1)N1CC2CC(C1)[C@H]1CCCC(=O)N1C2	120	120
O=C(c1ccncc1)N1CCC(Oc2cccc(F)c2)C1	O=C(c1ccncc1)N1CCC(Oc2ccccc2)C1	120	120
CN(CC1CCOC1)C(=O)Nc1cccc(F)c1	CN(CC1CCOC1)C(=O)Nc1ccccc1	120	120
O=C(Nc1ncc(-c2cccc(F)c2)c2c1OCC2)c1ccncc1	O=C(Nc1ncc(-c2ccccc2)c2c1OCC2)c1ccncc1	120	120
CN(C)[C@@H]1CN(C(=O)c2ccc(C#N)cc2)C[C@H]1CO	COc1ccc(C(=O)N2C[C@@H](N(C)C)[C@H](CO)C2)cc1	120	120
CN1CCOC2(CCN(Cc3cccc(C#N)c3)CC2)C1=O	COc1cccc(CN2CCC3(CC2)OCCN(C)C3=O)c1	120	120
COc1ccc(OC2CN(Cc3ccc(C#N)cc3)C2)cc1	COc1ccc(CN2CC(Oc3ccc(OC)cc3)C2)cc1	120	120
Cc1nnc([C@H]2CCN(Cc3ccc(C#N)cc3)C2)o1	COc1ccc(CN2CC[C@H](c3nnc(C)o3)C2)cc1	120	120
N#Cc1ccc(CN2CCC(N3Cc4cccn4C3=O)CC2)cc1	COc1ccc(CN2CCC(N3Cc4cccn4C3=O)CC2)cc1	120	120
N#Cc1cccc(-c2cn3c(n2)N(C(=O)c2cccs2)CCC3)c1	COc1cccc(-c2cn3c(n2)N(C(=O)c2cccs2)CCC3)c1	120	120
N#Cc1ccnc(-c2nnc3ccc(NCc4cnccn4)nn23)c1	COc1ccnc(-c2nnc3ccc(NCc4cnccn4)nn23)c1	120	120
CN1CCC(OC2CCN(C(=O)c3cccc(F)c3)CC2)CC1	CN1CCC(OC2CCN(C(=O)c3ccccc3)CC2)CC1	120	120
Cc1noc(-c2cn(C3CCN(C(=O)c4cccc(F)c4)C3)nn2)n1	Cc1noc(-c2cn(C3CCN(C(=O)c4ccccc4)C3)nn2)n1	120	120
N#Cc1cccc(CN2CC[C@H](c3nnc(-c4ccco4)o3)C2)c1	COc1cccc(CN2CC[C@H](c3nnc(-c4ccco4)o3)C2)c1	120	118.2
N#Cc1cccc(-c2cn3c(n2)N(C(=O)c2ccoc2)CCC3)c1	COc1cccc(-c2cn3c(n2)N(C(=O)c2ccoc2)CCC3)c1	120	111.9
O=C(c1cccnc1)N1CCC(Oc2cccc(F)c2)C1	O=C(c1cccnc1)N1CCC(Oc2ccccc2)C1	120	102.2
O=C(O)c1ccc(-c2ncc3cnc(-c4cccc(F)c4)cn23)cc1	O=C(O)c1ccc(-c2ncc3cnc(-c4ccccc4)cn23)cc1	120	92.3
O=C(O)c1ccc2c(c1)n(Cc1cccc(F)c1)c(=O)c1ccnn12	O=C(O)c1ccc2c(c1)n(Cc1ccccc1)c(=O)c1ccnn12	120	89
N#Cc1ccc(C(=O)N2CCCOCCNC(=O)CC2)cc1	COc1ccc(C(=O)N2CCCOCCNC(=O)CC2)cc1	120	70.1
COc1ccccc1-c1n[nH]c2ncc(-c3cccc(F)c3)nc12	COc1ccccc1-c1n[nH]c2ncc(-c3ccccc3)nc12	120	69.5
CN1c2cc(C(=O)Nc3ccc(C#N)cc3)ccc2C(=O)N2CCCCC21	CN1c2cc(C(=O)Nc3ccc(S(N)(=O)=O)cc3)ccc2C(=O)N2CCCCC21	120	120
CCN1CCN(C(=O)Cc2cccn2-c2ccc(F)cc2)CC1	CN1CCN(C(=O)Cc2cccn2-c2ccc(F)cc2)CC1	120	120
CCN1CCN(C(=O)c2cc(-c3ccc(F)cc3)nc3c2cnn3C)CC1	CN1CCN(C(=O)c2cc(-c3ccc(F)cc3)nc3c2cnn3C)CC1	120	120
CCN1CCN(C(=O)c2cc(-c3ccccc3OC)c3nncn3n2)CC1	COc1ccccc1-c1cc(C(=O)N2CCN(C)CC2)nn2cnnc12	120	120
CCN1CCN(C(=O)c2cc(-c3cccnc3)nc3c2cnn3C)CC1	CN1CCN(C(=O)c2cc(-c3cccnc3)nc3c2cnn3C)CC1	120	120
CCN1CCN(C(=O)c2ccc3nccn3c2)CC1	CN1CCN(C(=O)c2ccc3nccn3c2)CC1	120	120
CC1(c2ccccc2)N(Cc2ccccc2)C(=O)OC12CCN(Cc1cccc(C#N)c1)CC2	CC1(c2ccccc2)N(Cc2ccccc2)C(=O)OC12CCN(Cc1ccc(C(=O)O)cc1)CC2	120	120
Cc1nn2c(c1-c1ccccc1Oc1ccccc1)N(Cc1cccc(C#N)c1)CCC2	Cc1nn2c(c1-c1ccccc1Oc1ccccc1)N(Cc1ccc(C(=O)O)cc1)CCC2	120	120
CCN1CCN(C(=O)C2Cn3cccc3C(=O)N2CC(C)C)CC1	CC(C)CN1C(=O)c2cccn2CC1C(=O)N1CCN(C)CC1	120	107.3
O=C(NCCc1c[nH]cn1)c1ccc(-c2ncc3cnc(-c4cccc(F)c4)cn23)cc1	O=C(NCCc1c[nH]cn1)c1ccc(-c2ncc3cnc(-c4ccccc4)cn23)cc1	14.9	No Data

## Sheet: Mouse
Smiles (Left)	Smiles (Right)	t1/2 [min] (Left)	t1/2 [min] (Right)
Cc1cccc(-c2noc([C@@H]3C[C@@H](O)CN3Cc3ccc(Cl)cc3)n2)c1	Cc1cccc(-c2noc([C@@H]3C[C@@H](O)CN3Cc3ncc[nH]3)n2)c1	23.64	120
CCN1c2cc(C(=O)Nc3ccc(Cl)cc3)ccc2C(=O)N2CCCCC21	CCN1c2cc(C(=O)Nc3ccc(Cl)c(F)c3)ccc2C(=O)N2CCCCC21	25.75	24.75
O=C1[C@@H]2CN(Cc3ccc(Cl)cc3)C[C@@H]2C(=O)N1CCc1ccccc1	O=C1[C@@H]2CN(Cc3ccc(Cl)c(F)c3)C[C@@H]2C(=O)N1CCc1ccccc1	47.51	37.27
OCC1(CN2CCCC2)CCN(Cc2ccc(Cl)cc2)CC1	OCC1(CN2CCCC2)CCN(Cc2ccc(Cl)c(F)c2)CC1	54.48	72.67
CCN1c2cc(C(=O)Nc3ccc(Cl)cc3)ccc2C(=O)N2CCCCCC21	CCN1c2cc(C(=O)Nc3ccc(Cl)c(F)c3)ccc2C(=O)N2CCCCCC21	56.1	54.25
O=C(Nc1cccc(-c2nnc3n2CCCC3)c1)c1ccc(Cl)cc1	O=C(Nc1cccc(-c2nnc3n2CCCC3)c1)c1cc[nH]n1	56.47	120
FC(F)(F)c1ccc2nc([C@H]3CCN(Cc4ccc(Cl)cc4)C3)[nH]c2c1	FC(F)(F)c1ccc2nc([C@H]3CCN(Cc4ncc[nH]4)C3)[nH]c2c1	56.67	119.32
CN1c2cc(C(=O)Nc3ccc(Cl)cc3)ccc2C(=O)N2CCCCCC21	CN1c2cc(C(=O)Nc3ccc(Cl)c(F)c3)ccc2C(=O)N2CCCCCC21	63.37	22.97
O=C1[C@@H]2CN(Cc3ccc(Cl)cc3)C[C@@H]2C(=O)N1Cc1ccc2c(c1)OCO2	O=C1[C@@H]2CN(Cc3ccc(Cl)c(F)c3)C[C@@H]2C(=O)N1Cc1ccc2c(c1)OCO2	66.66	55.26
CN(Cc1cccnc1)c1nc2c(c(=O)[nH]1)CCN(Cc1ccc(Cl)cc1)CC2	CN(Cc1cccnc1)c1nc2c(c(=O)[nH]1)CCN(Cc1ccc(Cl)c(F)c1)CC2	74.11	120
COc1ccc(CN2C[C@H]3CN(Cc4ccc(Cl)cc4)CCN3C2=O)cc1	COc1ccc(CN2C[C@H]3CN(Cc4ncc[nH]4)CCN3C2=O)cc1	82.24	120
CN1c2cc(C(=O)Nc3ccc(Cl)cc3)ccc2C(=O)N2CCCCC21	CN1c2cc(C(=O)Nc3ccc(Cl)c(F)c3)ccc2C(=O)N2CCCCC21	83.39	31.42
CCOc1cc(=O)n2c(c1C(=O)Nc1ccc(Cl)cc1)CCCC2	CCOc1cc(=O)n2c(c1C(=O)Nc1ccc(Cl)c(F)c1)CCCC2	94.08	80.43
CN(C)c1nc2c(c(=O)[nH]1)CCN(Cc1ccc(Cl)cc1)CC2	CN(C)c1nc2c(c(=O)[nH]1)CCN(Cc1ccc(Cl)c(F)c1)CC2	114.48	120
CN1C(=O)CO[C@H]2CN(Cc3ccc(Cl)cc3)C[C@H]21	CN1C(=O)CO[C@H]2CN(Cc3ncc[nH]3)C[C@H]21	116.11	82.22
O=C(Nc1ccc(-c2nnc3n2CCCC3)cc1)c1ccc(Cl)cc1	O=C(Nc1ccc(-c2nnc3n2CCCC3)cc1)c1cc[nH]n1	117.12	120
CN(C1CCOCC1)C1CCN(C(=O)c2ccc(Cl)cc2)CC1	CN(C1CCOCC1)C1CCN(C(=O)c2cc[nH]n2)CC1	120	120
COc1cccc(C(=O)NCC2CCCN(Cc3ccc(Cl)cc3)C2)c1OC	COc1cccc(C(=O)NCC2CCCN(Cc3cc[nH]n3)C2)c1OC	120	120
Cc1ccc(-c2ccc3nnc(CNC(=O)c4ccc(Cl)cc4)n3n2)cc1	Cc1ccc(-c2ccc3nnc(CNC(=O)c4cc[nH]n4)n3n2)cc1	120	120
O=C1OCC2(CCN(Cc3ccc(Cl)cc3)C2)N1CCN1CCOCC1	O=C1OCC2(CCN(Cc3cc[nH]n3)C2)N1CCN1CCOCC1	120	120
CN1CCN(c2nc3c(c(=O)[nH]2)CCN(Cc2ccc(Cl)cc2)CC3)CC1	CN1CCN(c2nc3c(c(=O)[nH]2)CCN(Cc2ccc(Cl)c(F)c2)CC3)CC1	120	120
COCC1CN(Cc2ccc(Cl)cc2)CC12CCNCC2	COCC1CN(Cc2ccc(Cl)c(F)c2)CC12CCNCC2	120	120
Cn1c([C@H]2CCN(Cc3ccc(Cl)cc3)C2)nc2ccccc21	Cn1c([C@H]2CCN(Cc3ncc[nH]3)C2)nc2ccccc21	120	120
Cc1ccc2[nH]c(CO[C@H]3CN(Cc4ccc(Cl)cc4)C[C@H]3F)nc2c1	Cc1ccc2[nH]c(CO[C@H]3CN(Cc4ncc[nH]4)C[C@H]3F)nc2c1	120	105.12
O=c1[nH]c(N2CCOCC2)nc2c1CCN(Cc1ccc(Cl)cc1)CC2	O=c1[nH]c(N2CCOCC2)nc2c1CCN(Cc1ccc(Cl)c(F)c1)CC2	120	92.43
COc1cc(=O)n2c(c1C(=O)Nc1ccc(Cl)cc1)CCCC2	COc1cc(=O)n2c(c1C(=O)Nc1ccc(Cl)c(F)c1)CCCC2	120	88.13
O=C1NC2(CCN(C(=O)c3ccc(Cl)cc3)CC2)CC1c1ccccc1	O=C1NC2(CCN(C(=O)c3ccc(Cl)c(F)c3)CC2)CC1c1ccccc1	120	85.5
COCC1CN(C(C)=O)CC12CCN(Cc1ccc(Cl)cc1)CC2	COCC1CN(C(C)=O)CC12CCN(Cc1ccc(Cl)c(F)c1)CC2	120	81.52
Cc1noc(-c2nc(-c3ccc(Cl)cc3)no2)n1	Cc1noc(-c2nc(-c3ccc(Cl)c(F)c3)no2)n1	15.6	No Data
